# Supplementary material for: Transcriptome-derived variants in milk reveal host response signatures to subclinical intramammary infection in Holstein cattle
Source: J Anim Sci Biotechnol. 2026 May 17;17:95. doi: 10.1186/s40104-026-01411-0 (PMC13180285; doi:10.1186/s40104-026-01411-0)
Supplement: Supplementary file 1 — Additional file 1: Table S1. Descriptive statistics of milk yield, milk composition, and udder health traits. Table S2. Variants uniquely identified in Negative group. Table S3. Variants uniquely identified in negative group and the predicted high impact consequence. Table S4. Variants uniquely identified in Prototheca spp.-positive group. Table S5. Variants uniquely identified in Prototheca spp. positive group and the predicted high impact consequence. Table S6. Variants uniquely identified in Streptococcus agalactiae-positive group. Table S7. Variants uniquely identified in Streptococcus agalactiae-positive group and the predicted high impact consequence. Table S8. Annotate QTLs within the 2 Kb interval from the candidate markers for Negative group. Table S9. Annotate QTLs within the 2 Kb interval from the candidate markers for Prototheca spp. Positive group. Table S10. Annotate QTLs within the 2 Kb interval from the candidate markers for Streptococcus agalactiae-positive. Table S11. Enriched QTLs within the 2 Kb interval from the candidate markers for Negative group. Table S12: Enriched QTLs within the 2 Kb interval from the candidate markers for Prototheca spp.-positive group. Table S13. Enriched QTLs within the 2 Kb interval from the candidate markers for Streptococcus agalactiae-positive group. [file 40104_2026_1411_MOESM1_ESM.xlsx]

## Sheet: Supplementary Table S1
Table S1. Descriptive statistics of milk yield, milk composition, and udder health traits
		Total			Neg			P+			Sa+
		Mean	Sd		Mean	Sd		Mean	Sd		Mean	Sd
Milk yield, kg/d		26.9742	9.01051		34.3556	6.17315		24.2364	9.28259		23.6727	7.59238
Milk composition
Fat, %		2.19	0.740873		2.35556	0.702747		2.02091	0.819896		2.22364	0.722499
Protein, %		3.49323	0.2909		3.48667	0.270832		3.52182	0.311763		3.47	0.31058
Casein, %		2.72677	0.265058		2.77333	0.241039		2.71909	0.272854		2.69636	0.294628
Urea, %		22.3387	4.53936		22.3889	5.26746		22.7455	5.35861		21.8909	3.24051
Udder health traits
Lactose, %		4.50613	0.443634		4.78222	0.356573		4.33818	0.384781		4.44818	0.487172
SCC, 103 cells/mL		1832.65	2437.3		85.1111	45.6767		1682.45	1211.49		3412.64	3291.29
SCS, units		5.60449	2.5588		2.46763	1.15824		6.58325	1.4579		7.19225	1.93931
DSCC, %		64.6387	13.4214		55.1333	14.378		65.4	13.2015		71.6545	8.04007
pH		6.45516	0.0820516		6.49667	0.0815475		6.44545	0.0874487		6.43091	0.0702075
SCC: somatic cell count; SCS: somatic cell score calculated as log2 (SCC/100,000) +3 (Ali et al., 1980); DSCC: differential somatic cell count. Total (n = 31); Neg, negative (n = 9); P+, positive to Prototheca spp. (n = 11); Sa+, positive to Streptococcus agalactiae (n= 11)
																	11250

## Sheet: Supplementary Table S2
Table S2. Variants uniquely identified in Negative group (Neg)
Type of variant		Total number of variants		Number of variants per region			Splice effect
SNPs		253,190		coding	169,094		41
							79
				non coding	84,096		2
INSs		28,308		coding	20,137		6
							91
				non coding	8,171		-
DELs		23,617		coding	16,688		38
							15
				non coding	6,929		1
1 SEE, Slice Site Effect: number of variants falling within potential splice sites, predicted by the CLC genomic workbench (Qiagen). SNPs, single nucleotide polymorphisms; INSs, insertions; DELs, deletions.

## Sheet: Supplementary Table S3
Table S3. Variants uniquely identified in negative group (Neg) and the predicted high impact consequence
CLC Genomic workbench						Variant Effect Predictor
Position	Type	Reference	Alternative allele	Zygosity	Origin tracks	Consequence	Impact	Gene Symbol	Ensembl ID	Biotype
1:43152540-43152542	Deletion	TA	-	Heterozygous	Neg variants	frameshift_variant	HIGH	-	ENSBTAG00000055870	protein_coding
1:57735961-57735962	Deletion	A	-	Heterozygous	Neg variants	splice_acceptor_variant	HIGH	GTPBP8	ENSBTAG00000006534	protein_coding
1:69271666-69271667	Deletion	T	-	Heterozygous	Neg variants	splice_acceptor_variant	HIGH	ITGB5	ENSBTAG00000013755	protein_coding
1:139433246-139433248	Deletion	TT	-	Heterozygous	Neg variants	frameshift_variant	HIGH	-	ENSBTAG00000059326	protein_coding
1:145619187-145619188	Deletion	G	-	Heterozygous	Neg variants	frameshift_variant,splice_region_variant	HIGH	PCBP3	ENSBTAG00000030775	protein_coding
10:25924859-25924861	Deletion	AG	-	Heterozygous	Neg variants	frameshift_variant,splice_region_variant	HIGH	-	ENSBTAG00000011396	protein_coding
10:45708415-45708425	Deletion	GTAAGAACTT	-	Heterozygous	Neg variants	splice_donor_variant,splice_donor_5th_base_variant,intron_variant	HIGH	CSNK1G1	ENSBTAG00000016823	protein_coding
10:84705213-84705214	Deletion	G	-	Heterozygous	Neg variants	frameshift_variant	HIGH	PAPLN	ENSBTAG00000011680	protein_coding
10:100330771-100330773	Deletion	CT	-	Heterozygous	Neg variants	frameshift_variant,splice_region_variant	HIGH	EML5	ENSBTAG00000009994	protein_coding
11:10123581-10123583	Deletion	GC	-	Heterozygous	Neg variants	frameshift_variant	HIGH	TLX2	ENSBTAG00000051550	protein_coding
11:47234263-47234264	Deletion	C	-	Heterozygous	Neg variants	frameshift_variant	HIGH	-	ENSBTAG00000003408	protein_coding
11:98910895-98910896	Deletion	T	-	Heterozygous	Neg variants	frameshift_variant	HIGH	TRUB2	ENSBTAG00000004663	protein_coding
11:105803998-105803999	Deletion	T	-	Heterozygous	Neg variants	splice_donor_variant	HIGH	PPP1R26	ENSBTAG00000030317	protein_coding
12:26084113-26084114	Deletion	C	-	Heterozygous	Neg variants	splice_donor_variant	HIGH	NBEA	ENSBTAG00000022991	protein_coding
12:70511523-70511524	Deletion	C	-	Heterozygous	Neg variants	frameshift_variant	HIGH	-	ENSBTAG00000046041	protein_coding
12:70521284-70521285	Deletion	T	-	Heterozygous	Neg variants	frameshift_variant	HIGH	-	ENSBTAG00000046041	protein_coding
12:72720498-72720499	Deletion	C	-	Heterozygous	Neg variants	frameshift_variant	HIGH	-	ENSBTAG00000023309	protein_coding
12:72802744-72802746	Deletion	GG	-	Heterozygous	Neg variants	frameshift_variant	HIGH	-	ENSBTAG00000023309	protein_coding
12:72824948-72824949	Deletion	A	-	Heterozygous	Neg variants	frameshift_variant	HIGH	-	ENSBTAG00000023309	protein_coding
12:87052300-87052301	Deletion	T	-	Heterozygous	Neg variants	splice_donor_variant	HIGH	CDC16	ENSBTAG00000019971	protein_coding
13:12771786-12771787	Deletion	A	-	Heterozygous	Neg variants	frameshift_variant	HIGH	USP6NL	ENSBTAG00000019488	protein_coding
13:12771791-12771792	Deletion	C	-	Heterozygous	Neg variants	frameshift_variant	HIGH	USP6NL	ENSBTAG00000019488	protein_coding
13:17480086-17480087	Deletion	T	-	Heterozygous	Neg variants	splice_donor_variant	HIGH	IL2RA	ENSBTAG00000020892	protein_coding
13:17544002-17544003	Deletion	G	-	Heterozygous	Neg variants	frameshift_variant,splice_region_variant	HIGH	IL15RA	ENSBTAG00000006078	protein_coding
13:38343553-38343555	Deletion	AG	-	Heterozygous	Neg variants	frameshift_variant,splice_region_variant	HIGH	KAT14	ENSBTAG00000018978	protein_coding
13:51731761-51731763	Deletion	CA	-	Heterozygous	Neg variants	frameshift_variant	HIGH	ATRN	ENSBTAG00000003848	protein_coding
13:51731764-51731765	Deletion	A	-	Heterozygous	Neg variants	frameshift_variant	HIGH	ATRN	ENSBTAG00000003848	protein_coding
13:74604321-74604323	Deletion	TA	-	Heterozygous	Neg variants	frameshift_variant	HIGH	SNX21	ENSBTAG00000051238	protein_coding
13:74604324-74604325	Deletion	G	-	Heterozygous	Neg variants	frameshift_variant,splice_region_variant	HIGH	SNX21	ENSBTAG00000051238	protein_coding
13:74713039-74713040	Deletion	G	-	Heterozygous	Neg variants	frameshift_variant,splice_region_variant	HIGH	ZNF335	ENSBTAG00000010130	protein_coding
13:81511654-81511655	Deletion	T	-	Heterozygous	Neg variants	frameshift_variant	HIGH	BCAS1	ENSBTAG00000000835	protein_coding
15:7856228-7856229	Deletion	A	-	Heterozygous	Neg variants	frameshift_variant	HIGH	PGR	ENSBTAG00000024648	protein_coding
15:54207015-54207018	Deletion	CTG	-	Heterozygous	Neg variants	splice_acceptor_variant,splice_polypyrimidine_tract_variant,intron_variant	HIGH	XRRA1	ENSBTAG00000006610	protein_coding
16:51748383-51748385	Deletion	TC	-	Heterozygous	Neg variants	frameshift_variant	HIGH	-	ENSBTAG00000067327	protein_coding
16:73506155-73506156	Deletion	C	-	Heterozygous	Neg variants	frameshift_variant	HIGH	IRF6	ENSBTAG00000002849	protein_coding
17:11933993-11933994	Deletion	A	-	Heterozygous	Neg variants	frameshift_variant	HIGH	SLC10A7	ENSBTAG00000034522	protein_coding
17:18026870-18026871	Deletion	A	-	Heterozygous	Neg variants	frameshift_variant	HIGH	MGST2	ENSBTAG00000021779	protein_coding
17:68259640-68259641	Deletion	T	-	Heterozygous	Neg variants	frameshift_variant	HIGH	ZNRF3	ENSBTAG00000022036	protein_coding
18:1798168-1798169	Deletion	T	-	Heterozygous	Neg variants	frameshift_variant	HIGH	AARS1	ENSBTAG00000019810	protein_coding
18:1798172-1798173	Deletion	G	-	Heterozygous	Neg variants	frameshift_variant	HIGH	AARS1	ENSBTAG00000019810	protein_coding
18:2553422-2553423	Deletion	T	-	Homozygous	Neg variants	frameshift_variant	HIGH	CTRB2	ENSBTAG00000008500	protein_coding
18:2566828-2566829	Deletion	G	-	Heterozygous	Neg variants	frameshift_variant	HIGH	-	ENSBTAG00000011995	protein_coding
18:2571793-2571794	Deletion	G	-	Homozygous	Neg variants	frameshift_variant	HIGH	-	ENSBTAG00000039914	protein_coding
18:14705684-14705685	Deletion	G	-	Heterozygous	Neg variants	frameshift_variant	HIGH	MC1R	ENSBTAG00000023731	protein_coding
18:15862918-15862919	Deletion	C	-	Heterozygous	Neg variants	splice_donor_variant	HIGH	ITFG1	ENSBTAG00000004805	protein_coding
18:22325795-22325796	Deletion	G	-	Heterozygous	Neg variants	frameshift_variant	HIGH	FTO	ENSBTAG00000012501	protein_coding
18:36493435-36493436	Deletion	C	-	Heterozygous	Neg variants	frameshift_variant,splice_region_variant	HIGH	TERF2	ENSBTAG00000007617	protein_coding
18:45518865-45518867	Deletion	AG	-	Heterozygous	Neg variants	frameshift_variant	HIGH	ZNF599	ENSBTAG00000009895	protein_coding
18:46678015-46678016	Deletion	G	-	Heterozygous	Neg variants	frameshift_variant	HIGH	SYNE4	ENSBTAG00000019679	protein_coding
18:46678018-46678019	Deletion	T	-	Heterozygous	Neg variants	frameshift_variant	HIGH	SYNE4	ENSBTAG00000019679	protein_coding
18:50562412-50562413	Deletion	T	-	Heterozygous	Neg variants	splice_acceptor_variant	HIGH	B3GNT8	ENSBTAG00000059912	protein_coding
18:62661129-62661130	Deletion	G	-	Heterozygous	Neg variants	frameshift_variant	HIGH	KIR3DL2	ENSBTAG00000045795	protein_coding
19:33049040-33049044	Deletion	GTTT	-	Heterozygous	Neg variants	frameshift_variant	HIGH	TRIM16	ENSBTAG00000002605	protein_coding
19:40463254-40463255	Deletion	C	-	Heterozygous	Neg variants	frameshift_variant	HIGH	RAPGEFL1	ENSBTAG00000015232	protein_coding
19:41281336-41281338	Deletion	AA	-	Homozygous	Neg variants	frameshift_variant	HIGH	-	ENSBTAG00000024839	protein_coding
19:47621130-47621131	Deletion	G	-	Heterozygous	Neg variants	frameshift_variant,splice_region_variant	HIGH	TANC2	ENSBTAG00000004249	protein_coding
19:56720945-56720947	Deletion	TG	-	Heterozygous	Neg variants	frameshift_variant	HIGH	-	ENSBTAG00000002773	protein_coding
2:36060487-36060488	Deletion	T	-	Heterozygous	Neg variants	frameshift_variant	HIGH	RBMS1	ENSBTAG00000005180	protein_coding
2:36060489-36060490	Deletion	A	-	Heterozygous	Neg variants	frameshift_variant	HIGH	RBMS1	ENSBTAG00000005180	protein_coding
2:61684684-61684686	Deletion	TG	-	Heterozygous	Neg variants	frameshift_variant,splice_region_variant	HIGH	R3HDM1	ENSBTAG00000013302	protein_coding
2:106440067-106440068	Deletion	A	-	Heterozygous	Neg variants	frameshift_variant	HIGH	VIL1	ENSBTAG00000018543	protein_coding
2:107117379-107117380	Deletion	C	-	Heterozygous	Neg variants	frameshift_variant,splice_donor_region_variant	HIGH	SLC23A3	ENSBTAG00000012618	protein_coding
2:110864841-110864842	Deletion	T	-	Heterozygous	Neg variants	splice_donor_variant	HIGH	-	ENSBTAG00000000301	protein_coding
2:118186319-118186320	Deletion	C	-	Heterozygous	Neg variants	frameshift_variant,splice_region_variant	HIGH	SP110	ENSBTAG00000015752	protein_coding
21:28402710-28402711	Deletion	G	-	Heterozygous	Neg variants	frameshift_variant	HIGH	TJP1	ENSBTAG00000015398	protein_coding
21:35245289-35245290	Deletion	A	-	Heterozygous	Neg variants	frameshift_variant	HIGH	STXBP6	ENSBTAG00000021291	protein_coding
21:41839628-41839629	Deletion	A	-	Heterozygous	Neg variants	frameshift_variant,splice_region_variant	HIGH	HEATR5A	ENSBTAG00000022847	protein_coding
22:189344-189346	Deletion	TA	-	Heterozygous	Neg variants	frameshift_variant	HIGH	MRPS24	ENSBTAG00000007398	protein_coding
22:58906875-58906876	Deletion	G	-	Heterozygous	Neg variants	frameshift_variant	HIGH	-	ENSBTAG00000051282	protein_coding
23:25583714-25583716	Deletion	AT	-	Heterozygous	Neg variants	frameshift_variant	HIGH	-	ENSBTAG00000009656	protein_coding
23:25583718-25583725	Deletion	TGGTTTA	-	Heterozygous	Neg variants	frameshift_variant	HIGH	-	ENSBTAG00000009656	protein_coding
23:40851145-40851150	Deletion	TTGTT	-	Heterozygous	Neg variants	frameshift_variant	HIGH	GMPR	ENSBTAG00000015743	protein_coding
23:40851145-40851152	Deletion	TTGTTTT	-	Heterozygous	Neg variants	frameshift_variant	HIGH	GMPR	ENSBTAG00000015743	protein_coding
23:42889451-42889452	Deletion	G	-	Heterozygous	Neg variants	frameshift_variant	HIGH	MCUR1	ENSBTAG00000001475	protein_coding
23:42889454-42889455	Deletion	C	-	Heterozygous	Neg variants	frameshift_variant	HIGH	MCUR1	ENSBTAG00000001475	protein_coding
24:12773788-12773789	Deletion	G	-	Heterozygous	Neg variants	frameshift_variant	HIGH	-	ENSBTAG00000045568	protein_coding
24:32613590-32613591	Deletion	T	-	Heterozygous	Neg variants	frameshift_variant	HIGH	TTC39C	ENSBTAG00000005635	protein_coding
25:18491896-18491897	Deletion	G	-	Heterozygous	Neg variants	splice_acceptor_variant	HIGH	ACSM3	ENSBTAG00000006447	protein_coding
25:18523336-18523338	Deletion	AG	-	Heterozygous	Neg variants	frameshift_variant,splice_region_variant	HIGH	ACSM3	ENSBTAG00000006447	protein_coding
25:34770467-34770468	Deletion	T	-	Heterozygous	Neg variants	frameshift_variant,splice_region_variant	HIGH	CUX1	ENSBTAG00000010659	protein_coding
26:22814557-22814558	Deletion	A	-	Heterozygous	Neg variants	frameshift_variant,splice_region_variant	HIGH	PPRC1	ENSBTAG00000007427	protein_coding
26:42735263-42735264	Deletion	G	-	Heterozygous	Neg variants	frameshift_variant	HIGH	-	ENSBTAG00000063910	protein_coding
27:14303049-14303051	Deletion	TG	-	Heterozygous	Neg variants	frameshift_variant	HIGH	ING2	ENSBTAG00000047706	protein_coding
28:4004792-4004793	Deletion	T	-	Heterozygous	Neg variants	frameshift_variant	HIGH	C28H1orf131	ENSBTAG00000010765	protein_coding
29:40631108-40631109	Deletion	A	-	Heterozygous	Neg variants	frameshift_variant	HIGH	INCENP	ENSBTAG00000050061	protein_coding
29:43047602-43047609	Deletion	GCGCTTA	-	Heterozygous	Neg variants	splice_donor_variant,splice_donor_5th_base_variant,intron_variant	HIGH	MEN1	ENSBTAG00000002095	protein_coding
29:50535840-50535841	Deletion	C	-	Heterozygous	Neg variants	frameshift_variant	HIGH	TSPAN4	ENSBTAG00000019369	protein_coding
3:5994670-5994672	Deletion	TT	-	Heterozygous	Neg variants	frameshift_variant,splice_region_variant	HIGH	NUF2	ENSBTAG00000007247	protein_coding
3:5994673-5994674	Deletion	G	-	Heterozygous	Neg variants	frameshift_variant,splice_region_variant	HIGH	NUF2	ENSBTAG00000007247	protein_coding
3:11366051-11366056	Deletion	GCAAG	-	Heterozygous	Neg variants	frameshift_variant	HIGH	OR10R2	ENSBTAG00000017778	protein_coding
3:19909729-19909730	Deletion	G	-	Heterozygous	Neg variants	frameshift_variant,splice_region_variant	HIGH	ARNT	ENSBTAG00000021037	protein_coding
3:48293494-48293495	Deletion	A	-	Heterozygous	Neg variants	frameshift_variant	HIGH	TLCD4	ENSBTAG00000044125	protein_coding
3:57685666-57685668	Deletion	GA	-	Heterozygous	Neg variants	frameshift_variant	HIGH	ODF2L	ENSBTAG00000012907	protein_coding
3:66943038-66943039	Deletion	A	-	Heterozygous	Neg variants	frameshift_variant	HIGH	USP33	ENSBTAG00000020761	protein_coding
3:100574538-100574539	Deletion	G	-	Heterozygous	Neg variants	frameshift_variant	HIGH	CCDC163	ENSBTAG00000017029	protein_coding
3:106189813-106189814	Deletion	A	-	Heterozygous	Neg variants	frameshift_variant	HIGH	MYCL	ENSBTAG00000054059	protein_coding
3:115604010-115604011	Deletion	T	-	Heterozygous	Neg variants	frameshift_variant	HIGH	AGAP1	ENSBTAG00000016504	protein_coding
4:49338451-49338453	Deletion	TT	-	Heterozygous	Neg variants	start_lost,5_prime_UTR_variant	HIGH	NRCAM	ENSBTAG00000006732	protein_coding
4:50162233-50162234	Deletion	T	-	Heterozygous	Neg variants	frameshift_variant	HIGH	-	ENSBTAG00000036154	protein_coding
4:92703322-92703323	Deletion	C	-	Heterozygous	Neg variants	frameshift_variant,splice_region_variant	HIGH	GARIN1B	ENSBTAG00000009867	protein_coding
4:92703324-92703325	Deletion	G	-	Heterozygous	Neg variants	frameshift_variant,splice_region_variant	HIGH	GARIN1B	ENSBTAG00000009867	protein_coding
4:94131303-94131304	Deletion	G	-	Homozygous	Neg variants	frameshift_variant	HIGH	CPA1	ENSBTAG00000046169	protein_coding
4:114504139-114504140	Deletion	C	-	Homozygous	Neg variants	frameshift_variant,splice_region_variant	HIGH	GALNTL5	ENSBTAG00000045535	protein_coding
4:119096716-119096717	Deletion	G	-	Heterozygous	Neg variants	frameshift_variant	HIGH	PTPRN2	ENSBTAG00000004958	protein_coding
5:44994535-44994536	Deletion	G	-	Heterozygous	Neg variants	frameshift_variant,splice_region_variant	HIGH	MDM2	ENSBTAG00000010422	protein_coding
5:47444542-47444544	Deletion	CA	-	Heterozygous	Neg variants	splice_acceptor_variant,intron_variant	HIGH	GRIP1	ENSBTAG00000033726	protein_coding
5:65440484-65440485	Deletion	T	-	Heterozygous	Neg variants	frameshift_variant,splice_region_variant	HIGH	MYBPC1	ENSBTAG00000011392	protein_coding
5:68044779-68044780	Deletion	C	-	Heterozygous	Neg variants	frameshift_variant	HIGH	CHST11	ENSBTAG00000010644	protein_coding
5:74287930-74287931	Deletion	C	-	Heterozygous	Neg variants	frameshift_variant	HIGH	-	ENSBTAG00000049297	protein_coding
5:74597255-74597259	Deletion	CAAA	-	Heterozygous	Neg variants	frameshift_variant	HIGH	-	ENSBTAG00000061388	protein_coding
5:84812164-84812168	Deletion	AAAG	-	Heterozygous	Neg variants	frameshift_variant	HIGH	-	ENSBTAG00000058657	protein_coding
5:99613740-99613741	Deletion	A	-	Heterozygous	Neg variants	frameshift_variant,stop_lost	HIGH	KLRK1	ENSBTAG00000004917	protein_coding
5:103062776-103062777	Deletion	C	-	Heterozygous	Neg variants	frameshift_variant	HIGH	-	ENSBTAG00000054245	protein_coding
5:109025363-109025364	Deletion	G	-	Heterozygous	Neg variants	frameshift_variant,splice_region_variant	HIGH	CECR2	ENSBTAG00000009704	protein_coding
5:109879652-109879657	Deletion	CTGTC	-	Heterozygous	Neg variants	frameshift_variant,splice_region_variant	HIGH	BAIAP2L2	ENSBTAG00000015290	protein_coding
5:119654287-119654288	Deletion	G	-	Heterozygous	Neg variants	frameshift_variant	HIGH	PLXNB2	ENSBTAG00000014966	protein_coding
5:119789295-119789296	Deletion	G	-	Heterozygous	Neg variants	frameshift_variant	HIGH	-	ENSBTAG00000062469	protein_coding
6:6006414-6006415	Deletion	C	-	Heterozygous	Neg variants	frameshift_variant	HIGH	C6H4orf3	ENSBTAG00000048273	protein_coding
6:18865527-18865529	Deletion	TT	-	Heterozygous	Neg variants	frameshift_variant	HIGH	TBCK	ENSBTAG00000004227	protein_coding
6:59106226-59106227	Deletion	A	-	Heterozygous	Neg variants	splice_acceptor_variant	HIGH	N4BP2	ENSBTAG00000000175	protein_coding
6:88354865-88354866	Deletion	G	-	Heterozygous	Neg variants	frameshift_variant	HIGH	ANKRD17	ENSBTAG00000004912	protein_coding
6:117416527-117416529	Deletion	CT	-	Heterozygous	Neg variants	frameshift_variant	HIGH	TMEM175	ENSBTAG00000018379	protein_coding
7:12781196-12781198	Deletion	GC	-	Heterozygous	Neg variants	frameshift_variant	HIGH	TRIR	ENSBTAG00000011825	protein_coding
7:72006005-72006006	Deletion	T	-	Heterozygous	Neg variants	splice_donor_variant	HIGH	-	ENSBTAG00000012184	protein_coding
8:17068910-17068913	Deletion	CAC	-	Heterozygous	Neg variants	splice_donor_variant,splice_donor_region_variant,intron_variant	HIGH	TEK	ENSBTAG00000020148	protein_coding
8:23314805-23314806	Deletion	T	-	Heterozygous	Neg variants	frameshift_variant	HIGH	-	ENSBTAG00000060905	protein_coding
8:50907763-50907765	Deletion	TA	-	Heterozygous	Neg variants	splice_donor_variant,splice_donor_region_variant,intron_variant	HIGH	TRPM6	ENSBTAG00000033076	protein_coding
8:86694229-86694230	Deletion	A	-	Heterozygous	Neg variants	frameshift_variant	HIGH	-	ENSBTAG00000047649	protein_coding
8:112291084-112291086	Deletion	TG	-	Heterozygous	Neg variants	frameshift_variant,splice_region_variant	HIGH	SNTG2	ENSBTAG00000050783	protein_coding
9:102017562-102017563	Deletion	T	-	Heterozygous	Neg variants	frameshift_variant,splice_region_variant	HIGH	UNC93A	ENSBTAG00000014498	protein_coding
X:129734947-129734949	Deletion	TT	-	Heterozygous	Neg variants	frameshift_variant	HIGH	OFD1	ENSBTAG00000004461	protein_coding
1:22966709-22966709	Insertion	-	CTGCAAGAAA	Heterozygous	Neg variants	frameshift_variant,splice_region_variant	HIGH	RBM11	ENSBTAG00000034347	protein_coding
1:135766167-135766167	Insertion	-	GTAG	Heterozygous	Neg variants	frameshift_variant,splice_region_variant	HIGH	TOPBP1	ENSBTAG00000000526	protein_coding
1:139412874-139412874	Insertion	-	AA	Heterozygous	Neg variants	frameshift_variant	HIGH	-	ENSBTAG00000018768	protein_coding
10:11529892-11529892	Insertion	-	TTTCC	Heterozygous	Neg variants	frameshift_variant	HIGH	ERO1A	ENSBTAG00000015716	protein_coding
10:23669531-23669531	Insertion	-	CTGT	Heterozygous	Neg variants	frameshift_variant	HIGH	-	ENSBTAG00000056099	protein_coding
10:36349096-36349096	Insertion	-	A	Heterozygous	Neg variants	frameshift_variant,splice_region_variant	HIGH	ZFYVE19	ENSBTAG00000013485	protein_coding
10:36972855-36972855	Insertion	-	GTGA	Heterozygous	Neg variants	frameshift_variant,splice_region_variant	HIGH	TYRO3	ENSBTAG00000001694	protein_coding
10:37489031-37489031	Insertion	-	C	Heterozygous	Neg variants	frameshift_variant,splice_region_variant	HIGH	PLA2G4D	ENSBTAG00000005268	protein_coding
10:42722298-42722298	Insertion	-	AGTG	Heterozygous	Neg variants	frameshift_variant,splice_region_variant	HIGH	KLHDC1	ENSBTAG00000031697	protein_coding
10:86747367-86747367	Insertion	-	C	Heterozygous	Neg variants	splice_donor_variant,non_coding_transcript_variant	HIGH	-	ENSBTAG00000061605	lncRNA
11:21581129-21581129	Insertion	-	CTAC	Heterozygous	Neg variants	frameshift_variant,splice_region_variant	HIGH	MAP4K3	ENSBTAG00000016442	protein_coding
11:25753150-25753150	Insertion	-	T	Heterozygous	Neg variants	frameshift_variant	HIGH	THADA	ENSBTAG00000003555	protein_coding
11:47234272-47234272	Insertion	-	T	Heterozygous	Neg variants	frameshift_variant	HIGH	-	ENSBTAG00000003408	protein_coding
11:48746013-48746013	Insertion	-	CTCTCCTTAC	Heterozygous	Neg variants	frameshift_variant,splice_region_variant	HIGH	PTCD3	ENSBTAG00000006482	protein_coding
11:95912070-95912070	Insertion	-	T	Heterozygous	Neg variants	frameshift_variant	HIGH	GOLGA1	ENSBTAG00000015286	protein_coding
11:106122690-106122690	Insertion	-	C	Heterozygous	Neg variants	frameshift_variant,splice_region_variant	HIGH	MAN1B1	ENSBTAG00000046775	protein_coding
12:69037335-69037335	Insertion	-	A	Heterozygous	Neg variants	frameshift_variant	HIGH	-	ENSBTAG00000066429	protein_coding
12:70511519-70511519	Insertion	-	C	Heterozygous	Neg variants	frameshift_variant	HIGH	-	ENSBTAG00000046041	protein_coding
12:70521290-70521290	Insertion	-	G	Heterozygous	Neg variants	frameshift_variant	HIGH	-	ENSBTAG00000046041	protein_coding
12:72802749-72802749	Insertion	-	AA	Heterozygous	Neg variants	frameshift_variant	HIGH	-	ENSBTAG00000023309	protein_coding
12:83596029-83596029	Insertion	-	T	Heterozygous	Neg variants	frameshift_variant	HIGH	LIG4	ENSBTAG00000015868	protein_coding
13:6734451-6734451	Insertion	-	A	Heterozygous	Neg variants	frameshift_variant	HIGH	-	ENSBTAG00000058651	protein_coding
13:25474419-25474419	Insertion	-	CTGACAA	Heterozygous	Neg variants	frameshift_variant,splice_region_variant	HIGH	ARHGAP21	ENSBTAG00000021857	protein_coding
13:29528184-29528184	Insertion	-	A	Heterozygous	Neg variants	frameshift_variant,splice_region_variant	HIGH	SUV39H2	ENSBTAG00000010210	protein_coding
13:52322117-52322117	Insertion	-	C	Heterozygous	Neg variants	frameshift_variant,splice_region_variant	HIGH	VPS16	ENSBTAG00000001320	protein_coding
13:52324587-52324587	Insertion	-	T	Heterozygous	Neg variants	splice_acceptor_variant	HIGH	VPS16	ENSBTAG00000001320	protein_coding
13:57466046-57466046	Insertion	-	G	Heterozygous	Neg variants	frameshift_variant	HIGH	-	ENSBTAG00000017475	protein_coding
13:77278634-77278634	Insertion	-	G	Heterozygous	Neg variants	frameshift_variant,splice_region_variant	HIGH	STAU1	ENSBTAG00000000241	protein_coding
13:79429750-79429750	Insertion	-	TTTT	Heterozygous	Neg variants	splice_donor_variant,non_coding_transcript_variant	HIGH	-	ENSBTAG00000064889	lncRNA
15:46230153-46230153	Insertion	-	A	Heterozygous	Neg variants	frameshift_variant	HIGH	-	ENSBTAG00000037937	protein_coding
15:55766056-55766056	Insertion	-	T	Heterozygous	Neg variants	frameshift_variant,splice_region_variant	HIGH	THAP12	ENSBTAG00000031609	protein_coding
15:83622966-83622966	Insertion	-	GTGA	Heterozygous	Neg variants	frameshift_variant,splice_region_variant	HIGH	GLB1L3	ENSBTAG00000038756	protein_coding
16:24238407-24238407	Insertion	-	C	Heterozygous	Neg variants	splice_acceptor_variant	HIGH	MTARC2	ENSBTAG00000016277	protein_coding
16:28904610-28904610	Insertion	-	AA	Heterozygous	Neg variants	frameshift_variant	HIGH	TMEM63A	ENSBTAG00000002854	protein_coding
16:28904610-28904610	Insertion	-	A	Heterozygous	Neg variants	frameshift_variant	HIGH	TMEM63A	ENSBTAG00000002854	protein_coding
16:43237965-43237965	Insertion	-	C	Heterozygous	Neg variants	frameshift_variant	HIGH	KIF1B	ENSBTAG00000054239	protein_coding
16:50357459-50357459	Insertion	-	G	Heterozygous	Neg variants	frameshift_variant,splice_region_variant	HIGH	PANK4	ENSBTAG00000002479	protein_coding
17:28696192-28696192	Insertion	-	G	Heterozygous	Neg variants	frameshift_variant,splice_region_variant	HIGH	C17H4orf33	ENSBTAG00000044159	protein_coding
17:52871403-52871403	Insertion	-	T	Heterozygous	Neg variants	splice_donor_variant	HIGH	KNTC1	ENSBTAG00000019278	protein_coding
17:62963639-62963639	Insertion	-	GTAG	Heterozygous	Neg variants	frameshift_variant,splice_region_variant	HIGH	UNC119B	ENSBTAG00000007483	protein_coding
17:63636439-63636439	Insertion	-	GTAG	Heterozygous	Neg variants	frameshift_variant,splice_region_variant	HIGH	MMAB	ENSBTAG00000005178	protein_coding
17:73122313-73122313	Insertion	-	A	Heterozygous	Neg variants	splice_donor_variant	HIGH	-	ENSBTAG00000047676	protein_coding
18:2553425-2553425	Insertion	-	C	Homozygous	Neg variants	frameshift_variant	HIGH	CTRB2	ENSBTAG00000008500	protein_coding
18:2553426-2553426	Insertion	-	G	Homozygous	Neg variants	frameshift_variant	HIGH	CTRB2	ENSBTAG00000008500	protein_coding
18:2566831-2566831	Insertion	-	T	Heterozygous	Neg variants	frameshift_variant	HIGH	-	ENSBTAG00000011995	protein_coding
18:2571796-2571796	Insertion	-	A	Homozygous	Neg variants	frameshift_variant	HIGH	-	ENSBTAG00000039914	protein_coding
18:43371683-43371683	Insertion	-	T	Heterozygous	Neg variants	frameshift_variant,splice_region_variant	HIGH	CEP89	ENSBTAG00000004864	protein_coding
18:46678025-46678025	Insertion	-	A	Heterozygous	Neg variants	frameshift_variant	HIGH	SYNE4	ENSBTAG00000019679	protein_coding
18:46678026-46678026	Insertion	-	C	Heterozygous	Neg variants	frameshift_variant	HIGH	SYNE4	ENSBTAG00000019679	protein_coding
18:50950246-50950246	Insertion	-	C	Heterozygous	Neg variants	frameshift_variant,splice_region_variant	HIGH	MEGF8	ENSBTAG00000031001	protein_coding
18:53359049-53359049	Insertion	-	TG	Heterozygous	Neg variants	frameshift_variant,splice_region_variant	HIGH	SYMPK	ENSBTAG00000012101	protein_coding
18:53693805-53693805	Insertion	-	G	Heterozygous	Neg variants	frameshift_variant	HIGH	CCDC8	ENSBTAG00000018181	protein_coding
18:54868493-54868493	Insertion	-	CTGGCAC	Heterozygous	Neg variants	frameshift_variant,splice_region_variant	HIGH	LIG1	ENSBTAG00000014595	protein_coding
18:59225815-59225815	Insertion	-	G	Heterozygous	Neg variants	frameshift_variant	HIGH	-	ENSBTAG00000070065	protein_coding
18:59225815-59225815	Insertion	-	G	Heterozygous	Neg variants	frameshift_variant	HIGH	-	ENSBTAG00000056429	protein_coding
18:60754435-60754435	Insertion	-	CA	Heterozygous	Neg variants	frameshift_variant	HIGH	ZNF331	ENSBTAG00000016513	protein_coding
18:64868781-64868781	Insertion	-	G	Heterozygous	Neg variants	frameshift_variant	HIGH	-	ENSBTAG00000060265	protein_coding
19:11703737-11703737	Insertion	-	T	Heterozygous	Neg variants	frameshift_variant	HIGH	BCAS3	ENSBTAG00000002663	protein_coding
19:26409418-26409418	Insertion	-	CTCA	Heterozygous	Neg variants	stop_gained,frameshift_variant,splice_region_variant	HIGH	KIF1C	ENSBTAG00000001349	protein_coding
19:27838091-27838091	Insertion	-	CCGCCCCGAC	Heterozygous	Neg variants	frameshift_variant,splice_region_variant	HIGH	AURKB	ENSBTAG00000001717	protein_coding
19:62550502-62550502	Insertion	-	CTAC	Heterozygous	Neg variants	frameshift_variant,splice_region_variant	HIGH	CEP112	ENSBTAG00000033680	protein_coding
2:6007872-6007872	Insertion	-	T	Heterozygous	Neg variants	splice_donor_variant	HIGH	HIBCH	ENSBTAG00000007787	protein_coding
2:23353570-23353570	Insertion	-	CTCAC	Heterozygous	Neg variants	frameshift_variant,splice_region_variant	HIGH	CDCA7	ENSBTAG00000003458	protein_coding
2:117830704-117830704	Insertion	-	T	Heterozygous	Neg variants	frameshift_variant,splice_region_variant	HIGH	TRIP12	ENSBTAG00000021653	protein_coding
2:120410595-120410595	Insertion	-	T	Heterozygous	Neg variants	frameshift_variant	HIGH	-	ENSBTAG00000055794	protein_coding
2:126665300-126665300	Insertion	-	C	Heterozygous	Neg variants	frameshift_variant	HIGH	-	ENSBTAG00000056502	protein_coding
2:130819649-130819649	Insertion	-	T	Heterozygous	Neg variants	frameshift_variant	HIGH	CELA3B	ENSBTAG00000013085	protein_coding
20:6747635-6747635	Insertion	-	T	Heterozygous	Neg variants	frameshift_variant	HIGH	NSA2	ENSBTAG00000003066	protein_coding
20:6747846-6747846	Insertion	-	T	Heterozygous	Neg variants	frameshift_variant	HIGH	NSA2	ENSBTAG00000003066	protein_coding
20:8772803-8772803	Insertion	-	CTCTGAG	Heterozygous	Neg variants	frameshift_variant,splice_region_variant	HIGH	TNPO1	ENSBTAG00000007979	protein_coding
20:10017724-10017724	Insertion	-	C	Heterozygous	Neg variants	frameshift_variant	HIGH	BDP1	ENSBTAG00000000363	protein_coding
20:37998944-37998944	Insertion	-	C	Heterozygous	Neg variants	frameshift_variant	HIGH	NADK2	ENSBTAG00000011334	protein_coding
22:52771919-52771919	Insertion	-	T	Heterozygous	Neg variants	frameshift_variant	HIGH	-	ENSBTAG00000031447	protein_coding
23:25730330-25730330	Insertion	-	G	Heterozygous	Neg variants	frameshift_variant	HIGH	-	ENSBTAG00000013919	protein_coding
23:25804081-25804081	Insertion	-	A	Heterozygous	Neg variants	frameshift_variant	HIGH	-	ENSBTAG00000038397	protein_coding
24:22218652-22218652	Insertion	-	T	Heterozygous	Neg variants	frameshift_variant	HIGH	DTNA	ENSBTAG00000012307	protein_coding
24:49898224-49898224	Insertion	-	C	Heterozygous	Neg variants	frameshift_variant	HIGH	MBD1	ENSBTAG00000003801	protein_coding
25:3586278-3586278	Insertion	-	T	Heterozygous	Neg variants	frameshift_variant	HIGH	-	ENSBTAG00000053639	protein_coding
26:10195144-10195144	Insertion	-	A	Heterozygous	Neg variants	frameshift_variant	HIGH	LIPJ	ENSBTAG00000038063	protein_coding
26:36994463-36994463	Insertion	-	T	Homozygous	Neg variants	frameshift_variant	HIGH	PNLIPRP1	ENSBTAG00000052800	protein_coding
26:39715217-39715217	Insertion	-	A	Heterozygous	Neg variants	frameshift_variant	HIGH	TIAL1	ENSBTAG00000004080	protein_coding
26:49094852-49094852	Insertion	-	GTGA	Heterozygous	Neg variants	frameshift_variant,splice_region_variant	HIGH	MGMT	ENSBTAG00000050386	protein_coding
27:7778682-7778682	Insertion	-	A	Heterozygous	Neg variants	frameshift_variant,splice_region_variant	HIGH	SPCS3	ENSBTAG00000014146	protein_coding
27:19257925-19257925	Insertion	-	A	Heterozygous	Neg variants	frameshift_variant	HIGH	-	ENSBTAG00000059692	protein_coding
29:24854046-24854046	Insertion	-	C	Heterozygous	Neg variants	frameshift_variant,splice_region_variant	HIGH	NAV2	ENSBTAG00000018431	protein_coding
29:25787446-25787446	Insertion	-	TCAC	Heterozygous	Neg variants	frameshift_variant,splice_region_variant	HIGH	ZDHHC13	ENSBTAG00000020642	protein_coding
29:43306352-43306352	Insertion	-	G	Heterozygous	Neg variants	frameshift_variant,splice_region_variant	HIGH	VPS51	ENSBTAG00000015499	protein_coding
29:45214069-45214069	Insertion	-	GT	Heterozygous	Neg variants	frameshift_variant,splice_region_variant	HIGH	ANKRD13D	ENSBTAG00000012200	protein_coding
29:49549086-49549086	Insertion	-	C	Homozygous	Neg variants	frameshift_variant	HIGH	MRPL23	ENSBTAG00000000103	protein_coding
29:49549101-49549101	Insertion	-	C	Homozygous	Neg variants	frameshift_variant	HIGH	MRPL23	ENSBTAG00000000103	protein_coding
3:10685854-10685854	Insertion	-	C	Homozygous	Neg variants	frameshift_variant	HIGH	-	ENSBTAG00000065388	protein_coding
3:10685876-10685876	Insertion	-	T	Homozygous	Neg variants	frameshift_variant	HIGH	-	ENSBTAG00000065388	protein_coding
3:11917981-11917981	Insertion	-	G	Heterozygous	Neg variants	frameshift_variant,splice_region_variant	HIGH	CD1D	ENSBTAG00000039993	protein_coding
3:13110532-13110532	Insertion	-	CT	Heterozygous	Neg variants	frameshift_variant	HIGH	-	ENSBTAG00000055494	protein_coding
3:19585872-19585872	Insertion	-	CTAGGGC	Heterozygous	Neg variants	frameshift_variant,splice_region_variant	HIGH	PIP5K1A	ENSBTAG00000006099	protein_coding
3:91177935-91177935	Insertion	-	GTACA	Heterozygous	Neg variants	frameshift_variant,splice_region_variant	HIGH	USP24	ENSBTAG00000016990	protein_coding
3:93906238-93906238	Insertion	-	A	Heterozygous	Neg variants	frameshift_variant,splice_region_variant	HIGH	TUT4	ENSBTAG00000002721	protein_coding
4:9292338-9292338	Insertion	-	GCACTGC	Heterozygous	Neg variants	frameshift_variant	HIGH	AKAP9	ENSBTAG00000007442	protein_coding
4:49699440-49699440	Insertion	-	GCAA	Heterozygous	Neg variants	frameshift_variant,splice_region_variant	HIGH	NME8	ENSBTAG00000015353	protein_coding
4:94131306-94131306	Insertion	-	C	Homozygous	Neg variants	frameshift_variant	HIGH	CPA1	ENSBTAG00000046169	protein_coding
4:103997371-103997371	Insertion	-	GCAG	Heterozygous	Neg variants	frameshift_variant,splice_region_variant	HIGH	ADCK2	ENSBTAG00000020484	protein_coding
4:112315552-112315552	Insertion	-	A	Heterozygous	Neg variants	frameshift_variant	HIGH	ZNF282	ENSBTAG00000020448	protein_coding
5:32197778-32197778	Insertion	-	G	Heterozygous	Neg variants	frameshift_variant,splice_region_variant	HIGH	SENP1	ENSBTAG00000012423	protein_coding
5:55684911-55684911	Insertion	-	C	Heterozygous	Neg variants	frameshift_variant,splice_region_variant	HIGH	TSFM	ENSBTAG00000016912	protein_coding
5:60795021-60795021	Insertion	-	T	Heterozygous	Neg variants	splice_acceptor_variant	HIGH	CFAP54	ENSBTAG00000015792	protein_coding
5:90676973-90676973	Insertion	-	T	Heterozygous	Neg variants	frameshift_variant,splice_region_variant	HIGH	PLEKHA5	ENSBTAG00000017571	protein_coding
5:103036838-103036838	Insertion	-	T	Heterozygous	Neg variants	frameshift_variant	HIGH	-	ENSBTAG00000054245	protein_coding
5:103292203-103292203	Insertion	-	TTCTC	Heterozygous	Neg variants	frameshift_variant	HIGH	-	ENSBTAG00000055973	protein_coding
5:112816198-112816198	Insertion	-	TGCTCAG	Heterozygous	Neg variants	frameshift_variant,splice_region_variant	HIGH	CCDC134	ENSBTAG00000021173	protein_coding
6:15603975-15603975	Insertion	-	ATAC	Heterozygous	Neg variants	frameshift_variant,splice_region_variant	HIGH	GAR1	ENSBTAG00000000748	protein_coding
6:85421065-85421065	Insertion	-	C	Heterozygous	Neg variants	frameshift_variant,splice_region_variant	HIGH	CSN1S1	ENSBTAG00000007695	protein_coding
6:85423341-85423341	Insertion	-	A	Heterozygous	Neg variants	frameshift_variant,splice_region_variant	HIGH	CSN1S1	ENSBTAG00000007695	protein_coding
6:85450873-85450873	Insertion	-	A	Heterozygous	Neg variants	frameshift_variant,splice_region_variant	HIGH	CSN2	ENSBTAG00000002632	protein_coding
6:85534580-85534580	Insertion	-	T	Heterozygous	Neg variants	frameshift_variant,splice_region_variant	HIGH	CSN1S2	ENSBTAG00000005005	protein_coding
6:85534689-85534689	Insertion	-	TAG	Heterozygous	Neg variants	stop_gained,inframe_insertion,splice_region_variant	HIGH	CSN1S2	ENSBTAG00000005005	protein_coding
6:115798395-115798395	Insertion	-	GTGAG	Heterozygous	Neg variants	frameshift_variant,splice_region_variant	HIGH	NOP14	ENSBTAG00000001504	protein_coding
7:6841743-6841743	Insertion	-	GGATGGCG	Heterozygous	Neg variants	frameshift_variant	HIGH	CIB3	ENSBTAG00000016179	protein_coding
7:11181430-11181430	Insertion	-	GTGAG	Heterozygous	Neg variants	frameshift_variant,splice_region_variant	HIGH	ADGRE3	ENSBTAG00000002937	protein_coding
7:18076720-18076720	Insertion	-	A	Heterozygous	Neg variants	frameshift_variant	HIGH	ALKBH7	ENSBTAG00000025540	protein_coding
7:22284851-22284851	Insertion	-	GAAT	Heterozygous	Neg variants	frameshift_variant	HIGH	-	ENSBTAG00000031205	protein_coding
7:43524941-43524941	Insertion	-	CTCAC	Heterozygous	Neg variants	frameshift_variant,splice_region_variant	HIGH	TMEM259	ENSBTAG00000011351	protein_coding
7:46138271-46138271	Insertion	-	T	Heterozygous	Neg variants	splice_acceptor_variant	HIGH	SAR1B	ENSBTAG00000021226	protein_coding
7:60977163-60977163	Insertion	-	C	Heterozygous	Neg variants	frameshift_variant,splice_region_variant,intron_variant	HIGH	ARHGEF37	ENSBTAG00000015419	protein_coding
8:1181665-1181665	Insertion	-	C	Heterozygous	Neg variants	frameshift_variant,splice_region_variant	HIGH	SH3RF1	ENSBTAG00000001508	protein_coding
8:72662338-72662338	Insertion	-	G	Heterozygous	Neg variants	frameshift_variant,splice_region_variant	HIGH	DOCK5	ENSBTAG00000015513	protein_coding
8:95215653-95215653	Insertion	-	AA	Heterozygous	Neg variants	frameshift_variant	HIGH	SLC44A1	ENSBTAG00000007163	protein_coding
8:99811751-99811751	Insertion	-	G	Heterozygous	Neg variants	frameshift_variant	HIGH	TXN	ENSBTAG00000002953	protein_coding
9:33216450-33216450	Insertion	-	A	Heterozygous	Neg variants	frameshift_variant,splice_region_variant	HIGH	GOPC	ENSBTAG00000016046	protein_coding
9:70965599-70965599	Insertion	-	T	Heterozygous	Neg variants	frameshift_variant	HIGH	SLC18B1	ENSBTAG00000015242	protein_coding
X:50374734-50374734	Insertion	-	A	Heterozygous	Neg variants	frameshift_variant	HIGH	ZMAT1	ENSBTAG00000003601	protein_coding
X:128656155-128656155	Insertion	-	C	Heterozygous	Neg variants	frameshift_variant,splice_region_variant	HIGH	FANCB	ENSBTAG00000016433	protein_coding
X:129734947-129734947	Insertion	-	T	Heterozygous	Neg variants	frameshift_variant	HIGH	OFD1	ENSBTAG00000004461	protein_coding
1:52764493-52764493	SNP	T	A	Heterozygous	Neg variants	splice_acceptor_variant	HIGH	CD47	ENSBTAG00000003585	protein_coding
1:58335019-58335019	SNP	C	T	Heterozygous	Neg variants	stop_gained	HIGH	-	ENSBTAG00000065242	protein_coding
1:76473141-76473141	SNP	T	G	Heterozygous	Neg variants	start_lost	HIGH	-	ENSBTAG00000006813	protein_coding
1:95002450-95002450	SNP	C	T	Heterozygous	Neg variants	stop_gained	HIGH	-	ENSBTAG00000057675	protein_coding
1:122019135-122019135	SNP	C	T	Heterozygous	Neg variants	stop_gained	HIGH	-	ENSBTAG00000054268	protein_coding
1:130439460-130439460	SNP	G	A	Heterozygous	Neg variants	stop_gained	HIGH	-	ENSBTAG00000055799	protein_coding
1:150676725-150676725	SNP	T	C	Heterozygous	Neg variants	splice_acceptor_variant	HIGH	ERG	ENSBTAG00000011001	protein_coding
10:966892-966892	SNP	C	T	Heterozygous	Neg variants	stop_gained	HIGH	MCC	ENSBTAG00000035858	protein_coding
10:14382604-14382604	SNP	G	A	Heterozygous	Neg variants	splice_donor_variant	HIGH	MAP2K5	ENSBTAG00000000218	protein_coding
10:16618830-16618830	SNP	T	A	Heterozygous	Neg variants	splice_donor_variant,non_coding_transcript_variant	HIGH	-	ENSBTAG00000056589	lncRNA
10:25262486-25262486	SNP	C	T	Heterozygous	Neg variants	splice_acceptor_variant	HIGH	-	ENSBTAG00000066496	protein_coding
10:36836802-36836802	SNP	C	T	Heterozygous	Neg variants	stop_gained	HIGH	NDUFAF1	ENSBTAG00000010778	protein_coding
10:67807739-67807739	SNP	T	G	Heterozygous	Neg variants	splice_donor_variant	HIGH	FBXO34	ENSBTAG00000020533	protein_coding
10:86057287-86057287	SNP	G	C	Heterozygous	Neg variants	splice_acceptor_variant	HIGH	YLPM1	ENSBTAG00000008287	protein_coding
11:47251354-47251354	SNP	C	G	Homozygous	Neg variants	stop_gained	HIGH	-	ENSBTAG00000003408	protein_coding
11:47994854-47994854	SNP	A	G	Heterozygous	Neg variants	splice_acceptor_variant	HIGH	KRCC1	ENSBTAG00000002542	protein_coding
11:49646307-49646307	SNP	T	G	Heterozygous	Neg variants	splice_donor_variant	HIGH	RETSAT	ENSBTAG00000021934	protein_coding
11:73110532-73110532	SNP	T	G	Homozygous	Neg variants	splice_acceptor_variant	HIGH	DRC1	ENSBTAG00000009649	protein_coding
11:87495961-87495961	SNP	C	T	Heterozygous	Neg variants	splice_acceptor_variant	HIGH	RRM2	ENSBTAG00000008216	protein_coding
11:98911201-98911201	SNP	A	C	Heterozygous	Neg variants	splice_donor_variant	HIGH	TRUB2	ENSBTAG00000004663	protein_coding
12:15669509-15669509	SNP	T	C	Heterozygous	Neg variants	stop_lost	HIGH	-	ENSBTAG00000066995	protein_coding
12:15669526-15669526	SNP	T	C	Heterozygous	Neg variants	splice_acceptor_variant	HIGH	-	ENSBTAG00000066995	protein_coding
12:72689480-72689480	SNP	G	A	Heterozygous	Neg variants	stop_gained	HIGH	-	ENSBTAG00000023309	protein_coding
13:11442748-11442748	SNP	G	A	Heterozygous	Neg variants	splice_acceptor_variant	HIGH	-	ENSBTAG00000065489	protein_coding
13:11476627-11476627	SNP	G	A	Heterozygous	Neg variants	splice_donor_variant,non_coding_transcript_variant	HIGH	-	ENSBTAG00000060325	lncRNA
13:18281040-18281040	SNP	T	C	Heterozygous	Neg variants	splice_acceptor_variant	HIGH	CREM	ENSBTAG00000016060	protein_coding
13:61097985-61097985	SNP	T	C	Heterozygous	Neg variants	start_lost	HIGH	HM13	ENSBTAG00000008840	protein_coding
13:61198630-61198630	SNP	A	G	Heterozygous	Neg variants	splice_acceptor_variant,non_coding_transcript_variant	HIGH	-	ENSBTAG00000063697	lncRNA
13:78621848-78621848	SNP	T	C	Heterozygous	Neg variants	start_lost	HIGH	RIPOR3	ENSBTAG00000012297	protein_coding
14:229248-229248	SNP	A	G	Heterozygous	Neg variants	start_lost	HIGH	-	ENSBTAG00000065876	protein_coding
14:76967330-76967330	SNP	A	C	Heterozygous	Neg variants	splice_acceptor_variant	HIGH	-	ENSBTAG00000046121	protein_coding
15:22478759-22478759	SNP	C	T	Heterozygous	Neg variants	splice_donor_variant	HIGH	IL18	ENSBTAG00000000277	protein_coding
15:24379718-24379718	SNP	C	G	Heterozygous	Neg variants	splice_donor_variant	HIGH	USP28	ENSBTAG00000002323	protein_coding
15:51018591-51018591	SNP	T	G	Heterozygous	Neg variants	splice_donor_variant	HIGH	STIM1	ENSBTAG00000013109	protein_coding
16:3847395-3847395	SNP	T	C	Heterozygous	Neg variants	splice_donor_variant	HIGH	RHEX	ENSBTAG00000008513	protein_coding
17:18028547-18028547	SNP	A	T	Heterozygous	Neg variants	stop_lost	HIGH	MGST2	ENSBTAG00000021779	protein_coding
17:43369113-43369113	SNP	G	A	Heterozygous	Neg variants	splice_donor_variant	HIGH	CTSO	ENSBTAG00000011063	protein_coding
17:50927621-50927621	SNP	A	C	Heterozygous	Neg variants	splice_donor_variant,non_coding_transcript_variant	HIGH	-	ENSBTAG00000069692	lncRNA
17:53597871-53597871	SNP	C	T	Heterozygous	Neg variants	splice_acceptor_variant	HIGH	ORAI1	ENSBTAG00000004457	protein_coding
17:63270105-63270105	SNP	C	G	Heterozygous	Neg variants	splice_donor_variant	HIGH	ANKRD13A	ENSBTAG00000014376	protein_coding
17:68015170-68015170	SNP	G	C	Heterozygous	Neg variants	splice_donor_variant	HIGH	HSCB	ENSBTAG00000015075	protein_coding
17:70908114-70908114	SNP	C	G	Heterozygous	Neg variants	stop_gained	HIGH	-	ENSBTAG00000052233	protein_coding
18:2142575-2142575	SNP	T	C	Heterozygous	Neg variants	splice_acceptor_variant	HIGH	MLKL	ENSBTAG00000012216	protein_coding
18:19090178-19090178	SNP	T	C	Heterozygous	Neg variants	splice_donor_variant	HIGH	NOD2	ENSBTAG00000020936	protein_coding
18:48554219-48554219	SNP	T	C	Heterozygous	Neg variants	splice_acceptor_variant	HIGH	ECH1	ENSBTAG00000016313	protein_coding
18:50773813-50773813	SNP	C	T	Heterozygous	Neg variants	stop_gained	HIGH	-	ENSBTAG00000058161	protein_coding
18:54656656-54656656	SNP	G	A	Heterozygous	Neg variants	splice_acceptor_variant	HIGH	NOP53	ENSBTAG00000021192	protein_coding
18:56867064-56867064	SNP	T	A	Heterozygous	Neg variants	splice_donor_variant	HIGH	-	ENSBTAG00000056715	protein_coding
18:59225283-59225283	SNP	C	T	Heterozygous	Neg variants	stop_gained	HIGH	-	ENSBTAG00000070065	protein_coding
18:59225288-59225288	SNP	T	A	Heterozygous	Neg variants	stop_gained	HIGH	-	ENSBTAG00000056429	protein_coding
18:59226101-59226101	SNP	C	T	Homozygous	Neg variants	stop_gained	HIGH	-	ENSBTAG00000056429	protein_coding
18:59235720-59235720	SNP	T	C	Heterozygous	Neg variants	splice_acceptor_variant	HIGH	-	ENSBTAG00000060769	protein_coding
18:59526046-59526046	SNP	T	C	Heterozygous	Neg variants	splice_acceptor_variant	HIGH	-	ENSBTAG00000058720	protein_coding
18:62266957-62266957	SNP	A	C	Heterozygous	Neg variants	splice_acceptor_variant	HIGH	DNAAF3	ENSBTAG00000002515	protein_coding
18:62774980-62774980	SNP	A	T	Heterozygous	Neg variants	splice_acceptor_variant,non_coding_transcript_variant	HIGH	-	ENSBTAG00000063503	lncRNA
18:64807447-64807447	SNP	C	A	Heterozygous	Neg variants	splice_donor_variant	HIGH	-	ENSBTAG00000037981	protein_coding
18:65594512-65594512	SNP	A	T	Heterozygous	Neg variants	stop_gained	HIGH	-	ENSBTAG00000062566	protein_coding
19:27113978-27113978	SNP	C	T	Homozygous	Neg variants	stop_gained	HIGH	-	ENSBTAG00000050569	protein_coding
19:34501516-34501516	SNP	C	G	Heterozygous	Neg variants	splice_donor_variant	HIGH	DRG2	ENSBTAG00000006517	protein_coding
19:40219946-40219946	SNP	G	T	Heterozygous	Neg variants	splice_donor_variant	HIGH	ZPBP2	ENSBTAG00000030523	protein_coding
19:44436149-44436149	SNP	C	T	Heterozygous	Neg variants	splice_donor_variant	HIGH	CCDC43	ENSBTAG00000005693	protein_coding
19:56553682-56553682	SNP	G	T	Heterozygous	Neg variants	splice_acceptor_variant	HIGH	FDXR	ENSBTAG00000006525	protein_coding
2:3387279-3387279	SNP	G	A	Homozygous	Neg variants	start_lost	HIGH	-	ENSBTAG00000049463	protein_coding
2:5688720-5688720	SNP	G	T	Heterozygous	Neg variants	splice_acceptor_variant,non_coding_transcript_variant	HIGH	-	ENSBTAG00000066817	lncRNA
2:15534951-15534951	SNP	A	T	Heterozygous	Neg variants	stop_gained	HIGH	-	ENSBTAG00000067189	protein_coding
2:100965030-100965030	SNP	T	C	Heterozygous	Neg variants	stop_lost	HIGH	-	ENSBTAG00000058274	protein_coding
2:118987729-118987729	SNP	G	C	Heterozygous	Neg variants	splice_acceptor_variant,missense_variant	HIGH	ARMC9	ENSBTAG00000018502	protein_coding
2:133612874-133612874	SNP	A	G	Heterozygous	Neg variants	splice_donor_variant,non_coding_transcript_variant	HIGH	-	ENSBTAG00000069910	lncRNA
20:4722468-4722468	SNP	G	C	Heterozygous	Neg variants	splice_acceptor_variant	HIGH	RPL26L1	ENSBTAG00000015099	protein_coding
20:23536176-23536176	SNP	G	T	Heterozygous	Neg variants	splice_donor_variant	HIGH	SLC38A9	ENSBTAG00000033313	protein_coding
21:5378790-5378790	SNP	A	G	Heterozygous	Neg variants	stop_lost	HIGH	-	ENSBTAG00000057224	protein_coding
21:6659512-6659512	SNP	T	A	Heterozygous	Neg variants	stop_gained	HIGH	ADAMTS17	ENSBTAG00000019823	protein_coding
21:20797172-20797172	SNP	A	G	Heterozygous	Neg variants	splice_donor_variant	HIGH	POLG	ENSBTAG00000009098	protein_coding
21:57575444-57575444	SNP	T	C	Heterozygous	Neg variants	splice_donor_variant	HIGH	CHGA	ENSBTAG00000009836	protein_coding
22:6868540-6868540	SNP	G	T	Heterozygous	Neg variants	stop_gained	HIGH	CMTM7	ENSBTAG00000001712	protein_coding
22:39798439-39798439	SNP	C	T	Heterozygous	Neg variants	splice_donor_variant	HIGH	PTPRG	ENSBTAG00000021911	protein_coding
22:58906800-58906800	SNP	G	A	Heterozygous	Neg variants	stop_gained	HIGH	-	ENSBTAG00000051282	protein_coding
22:59933784-59933784	SNP	T	C	Heterozygous	Neg variants	start_lost	HIGH	-	ENSBTAG00000061586	protein_coding
23:12412789-12412789	SNP	G	T	Heterozygous	Neg variants	splice_donor_variant	HIGH	-	ENSBTAG00000064868	protein_coding
23:27542111-27542111	SNP	G	A	Heterozygous	Neg variants	splice_donor_variant	HIGH	VARS1	ENSBTAG00000005631	protein_coding
23:39397047-39397047	SNP	C	T	Heterozygous	Neg variants	stop_gained	HIGH	DEK	ENSBTAG00000012865	protein_coding
24:7045709-7045709	SNP	C	T	Heterozygous	Neg variants	splice_donor_variant	HIGH	SOCS6	ENSBTAG00000060966	protein_coding
24:32562271-32562271	SNP	T	C	Heterozygous	Neg variants	splice_acceptor_variant	HIGH	TTC39C	ENSBTAG00000005635	protein_coding
24:37644581-37644581	SNP	G	T	Heterozygous	Neg variants	stop_gained	HIGH	-	ENSBTAG00000068210	protein_coding
24:42218181-42218181	SNP	C	T	Homozygous	Neg variants	splice_donor_variant	HIGH	PIEZO2	ENSBTAG00000011171	protein_coding
25:106412-106412	SNP	C	G	Heterozygous	Neg variants	splice_donor_variant	HIGH	IL9R	ENSBTAG00000063561	protein_coding
25:655591-655591	SNP	T	G	Homozygous	Neg variants	splice_acceptor_variant,non_coding_transcript_variant	HIGH	-	ENSBTAG00000033580	pseudogene
25:10074976-10074976	SNP	G	A	Heterozygous	Neg variants	stop_gained	HIGH	-	ENSBTAG00000013305	protein_coding
25:38410497-38410497	SNP	G	T	Heterozygous	Neg variants	splice_acceptor_variant	HIGH	ZDHHC4	ENSBTAG00000009547	protein_coding
25:39675069-39675069	SNP	A	G	Homozygous	Neg variants	stop_lost	HIGH	SDK1	ENSBTAG00000004035	protein_coding
26:11011471-11011471	SNP	T	C	Heterozygous	Neg variants	splice_acceptor_variant,non_coding_transcript_variant	HIGH	-	ENSBTAG00000067054	lncRNA
26:33076260-33076260	SNP	A	T	Heterozygous	Neg variants	stop_gained	HIGH	VTI1A	ENSBTAG00000050055	protein_coding
26:42442152-42442152	SNP	A	G	Heterozygous	Neg variants	splice_acceptor_variant	HIGH	-	ENSBTAG00000052092	protein_coding
28:3742611-3742611	SNP	T	C	Heterozygous	Neg variants	splice_acceptor_variant,non_coding_transcript_variant	HIGH	-	ENSBTAG00000062744	lncRNA
28:9153224-9153224	SNP	G	C	Heterozygous	Neg variants	splice_acceptor_variant	HIGH	EDARADD	ENSBTAG00000044197	protein_coding
28:9395734-9395734	SNP	G	A	Heterozygous	Neg variants	splice_donor_variant	HIGH	ACTN2	ENSBTAG00000009696	protein_coding
28:28295807-28295807	SNP	G	A	Heterozygous	Neg variants	splice_donor_variant	HIGH	ANAPC16	ENSBTAG00000000162	protein_coding
28:29877709-29877709	SNP	C	A	Heterozygous	Neg variants	stop_gained	HIGH	-	ENSBTAG00000062328	protein_coding
28:34582465-34582465	SNP	A	G	Heterozygous	Neg variants	splice_donor_variant,non_coding_transcript_variant	HIGH	-	ENSBTAG00000057520	lncRNA
28:41770723-41770723	SNP	G	A	Heterozygous	Neg variants	stop_gained	HIGH	SHLD2	ENSBTAG00000019194	protein_coding
29:18093229-18093229	SNP	A	T	Heterozygous	Neg variants	splice_acceptor_variant	HIGH	INTS4	ENSBTAG00000010505	protein_coding
29:43913274-43913274	SNP	G	A	Heterozygous	Neg variants	splice_acceptor_variant	HIGH	OVOL1	ENSBTAG00000012656	protein_coding
3:309769-309769	SNP	C	T	Heterozygous	Neg variants	splice_acceptor_variant	HIGH	SFT2D2	ENSBTAG00000037819	protein_coding
3:19909732-19909732	SNP	T	A	Heterozygous	Neg variants	splice_donor_variant	HIGH	ARNT	ENSBTAG00000021037	protein_coding
3:29488684-29488684	SNP	A	G	Heterozygous	Neg variants	splice_acceptor_variant	HIGH	AP4B1	ENSBTAG00000003614	protein_coding
3:30736275-30736275	SNP	G	A	Heterozygous	Neg variants	splice_acceptor_variant	HIGH	ST7L	ENSBTAG00000014294	protein_coding
3:109475269-109475269	SNP	G	T	Heterozygous	Neg variants	stop_gained	HIGH	-	ENSBTAG00000066734	protein_coding
3:109485810-109485810	SNP	A	G	Heterozygous	Neg variants	stop_lost	HIGH	LSM10	ENSBTAG00000024096	protein_coding
4:82693392-82693392	SNP	A	T	Heterozygous	Neg variants	stop_gained	HIGH	-	ENSBTAG00000055254	protein_coding
4:105277369-105277369	SNP	T	C	Heterozygous	Neg variants	splice_donor_variant	HIGH	MGAM	ENSBTAG00000046152	protein_coding
5:32558427-32558427	SNP	A	G	Heterozygous	Neg variants	stop_lost	HIGH	-	ENSBTAG00000058999	protein_coding
5:38159912-38159912	SNP	G	A	Heterozygous	Neg variants	stop_gained	HIGH	PRICKLE1	ENSBTAG00000008596	protein_coding
5:64302492-64302492	SNP	G	T	Heterozygous	Neg variants	splice_donor_variant	HIGH	SLC17A8	ENSBTAG00000001088	protein_coding
5:74645274-74645274	SNP	G	A	Heterozygous	Neg variants	splice_donor_variant	HIGH	-	ENSBTAG00000056247	protein_coding
5:119706410-119706410	SNP	G	A	Heterozygous	Neg variants	splice_acceptor_variant	HIGH	PPP6R2	ENSBTAG00000018660	protein_coding
6:25584111-25584111	SNP	T	C	Heterozygous	Neg variants	start_lost	HIGH	METAP1	ENSBTAG00000016004	protein_coding
6:26015864-26015864	SNP	G	T	Heterozygous	Neg variants	splice_donor_variant	HIGH	TSPAN5	ENSBTAG00000012343	protein_coding
6:46097101-46097101	SNP	T	A	Heterozygous	Neg variants	splice_donor_variant	HIGH	TBC1D19	ENSBTAG00000033214	protein_coding
6:58430016-58430016	SNP	A	T	Heterozygous	Neg variants	stop_gained	HIGH	RFC1	ENSBTAG00000014515	protein_coding
6:114465854-114465854	SNP	A	C	Homozygous	Neg variants	start_lost	HIGH	ABLIM2	ENSBTAG00000015926	protein_coding
7:11780967-11780967	SNP	T	A	Heterozygous	Neg variants	splice_acceptor_variant	HIGH	CC2D1A	ENSBTAG00000006068	protein_coding
7:21439670-21439670	SNP	G	A	Heterozygous	Neg variants	splice_donor_variant	HIGH	AP3D1	ENSBTAG00000009034	protein_coding
7:80497215-80497215	SNP	A	T	Heterozygous	Neg variants	start_lost,splice_region_variant	HIGH	RARS1	ENSBTAG00000014626	protein_coding
8:44217305-44217305	SNP	T	C	Heterozygous	Neg variants	start_lost	HIGH	DOCK8	ENSBTAG00000002190	protein_coding
8:79471571-79471571	SNP	T	A	Heterozygous	Neg variants	stop_lost	HIGH	TUT7	ENSBTAG00000001737	protein_coding
9:38439902-38439902	SNP	C	G	Heterozygous	Neg variants	splice_donor_variant,non_coding_transcript_variant	HIGH	-	ENSBTAG00000064649	lncRNA
9:80282360-80282360	SNP	T	C	Heterozygous	Neg variants	splice_acceptor_variant,non_coding_transcript_variant	HIGH	-	ENSBTAG00000059141	lncRNA
X:28352354-28352354	SNP	A	T	Heterozygous	Neg variants	stop_gained	HIGH	-	ENSBTAG00000061738	protein_coding
X:86768677-86768677	SNP	A	G	Heterozygous	Neg variants	splice_acceptor_variant	HIGH	WAS	ENSBTAG00000046555	protein_coding
X:135768157-135768157	SNP	A	C	Heterozygous	Neg variants	splice_acceptor_variant,non_coding_transcript_variant	HIGH	-	ENSBTAG00000060124	lncRNA
X:138962479-138962479	SNP	C	T	Heterozygous	Neg variants	stop_gained	HIGH	DHRSX	ENSBTAG00000049411	protein_coding

## Sheet: Supplementary Table S4
Table S4. Variants uniquely identified in Prototheca spp.-positive group (P+)
Type of variant		Total number of variants		Number of variants per region			Splice effect
SNPs		214,745		coding	140,308		26
							63
				non coding	74,437		1
INSs		25,581		coding	17,603		6
							90
				non coding	7,978		3
DELs		22,496		coding	15,660		38
							25
				non coding	6,836
1 SEE, Slice Site Effect: number of variants falling within potential splice sites, predicted by the CLC genomic workbench (Qiagen). SNPs, single nucleotide polymorphisms; INSs, insertions; DELs, deletions.

## Sheet: Supplementary Table S5
Table S5. Variants uniquely identified in Prototheca spp.positive group (P+) and the predicted high impact consequence
CLC Genomic workbench						Variant Effect Predictor
Position	Type	Reference	Alternative allele	Zygosity	Origin tracks	Consequence	Impact	Gene Symbol	Ensembl ID	Biotype
1:1304426-1304426	SNP	C	T	Heterozygous	P+ Variants	stop_gained	HIGH	-	ENSBTAG00000058119	protein_coding
1:2305167-2305167	SNP	A	T	Heterozygous	P+ Variants	splice_donor_variant	HIGH	IL10RB	ENSBTAG00000019404	protein_coding
1:72339120-72339120	SNP	C	A	Heterozygous	P+ Variants	stop_gained	HIGH	XXYLT1	ENSBTAG00000014564	protein_coding
10:13379035-13379035	SNP	G	T	Heterozygous	P+ Variants	splice_donor_variant	HIGH	ZWILCH	ENSBTAG00000005213	protein_coding
10:22186415-22186415	SNP	A	C	Heterozygous	P+ Variants	start_lost	HIGH	-	ENSBTAG00000067622	protein_coding
10:23669580-23669580	SNP	G	A	Heterozygous	P+ Variants	stop_gained	HIGH	-	ENSBTAG00000056099	protein_coding
10:26503495-26503495	SNP	T	A	Heterozygous	P+ Variants	splice_donor_variant	HIGH	RNASE12	ENSBTAG00000051780	protein_coding
10:85898102-85898102	SNP	C	T	Heterozygous	P+ Variants	stop_gained	HIGH	-	ENSBTAG00000059164	protein_coding
11:4484225-4484225	SNP	T	C	Heterozygous	P+ Variants	splice_donor_variant	HIGH	EIF5B	ENSBTAG00000034255	protein_coding
11:30781078-30781078	SNP	G	C	Heterozygous	P+ Variants	splice_donor_variant	HIGH	PPP1R21	ENSBTAG00000002570	protein_coding
11:46252617-46252617	SNP	C	G	Heterozygous	P+ Variants	splice_acceptor_variant,missense_variant	HIGH	POLR1B	ENSBTAG00000014166	protein_coding
11:47200885-47200885	SNP	G	A	Heterozygous	P+ Variants	splice_donor_variant	HIGH	-	ENSBTAG00000051611	protein_coding
11:47251190-47251190	SNP	C	T	Heterozygous	P+ Variants	stop_gained	HIGH	-	ENSBTAG00000003408	protein_coding
11:48117166-48117166	SNP	A	G	Heterozygous	P+ Variants	splice_donor_variant,non_coding_transcript_variant	HIGH	-	ENSBTAG00000069229	lncRNA
11:66703826-66703826	SNP	T	G	Heterozygous	P+ Variants	splice_acceptor_variant	HIGH	CNRIP1	ENSBTAG00000001408	protein_coding
11:82966408-82966408	SNP	G	A	Heterozygous	P+ Variants	splice_donor_variant	HIGH	IFITM5	ENSBTAG00000020575	protein_coding
11:89885651-89885651	SNP	C	A	Homozygous	P+ Variants	splice_donor_variant,non_coding_transcript_variant	HIGH	-	ENSBTAG00000055219	lncRNA
11:103764016-103764016	SNP	C	T	Homozygous	P+ Variants	splice_donor_variant	HIGH	-	ENSBTAG00000023064	protein_coding
11:104771051-104771051	SNP	G	A	Heterozygous	P+ Variants	stop_gained	HIGH	VAV2	ENSBTAG00000004511	protein_coding
11:105941966-105941966	SNP	A	C	Heterozygous	P+ Variants	splice_acceptor_variant	HIGH	MAMDC4	ENSBTAG00000021550	protein_coding
12:71383963-71383963	SNP	A	T	Heterozygous	P+ Variants	splice_donor_variant,non_coding_transcript_variant	HIGH	-	ENSBTAG00000026070	pseudogene
12:71999176-71999176	SNP	C	T	Heterozygous	P+ Variants	stop_gained	HIGH	-	ENSBTAG00000047181	protein_coding
12:86435390-86435390	SNP	G	A	Heterozygous	P+ Variants	splice_donor_variant	HIGH	MCF2L	ENSBTAG00000017289	protein_coding
13:17480086-17480086	SNP	G	T	Heterozygous	P+ Variants	splice_donor_variant	HIGH	IL2RA	ENSBTAG00000020892	protein_coding
14:62157877-62157877	SNP	A	T	Heterozygous	P+ Variants	splice_acceptor_variant	HIGH	RRM2B	ENSBTAG00000021208	protein_coding
15:34417168-34417168	SNP	G	C	Heterozygous	P+ Variants	splice_donor_variant	HIGH	SAAL1	ENSBTAG00000008804	protein_coding
15:46233776-46233776	SNP	C	T	Heterozygous	P+ Variants	stop_gained	HIGH	-	ENSBTAG00000037937	protein_coding
15:52022471-52022471	SNP	G	A	Heterozygous	P+ Variants	splice_donor_variant	HIGH	CLPB	ENSBTAG00000001280	protein_coding
15:58780621-58780621	SNP	T	A	Heterozygous	P+ Variants	splice_acceptor_variant	HIGH	KIF18A	ENSBTAG00000002117	protein_coding
16:687499-687499	SNP	C	T	Heterozygous	P+ Variants	splice_donor_variant	HIGH	-	ENSBTAG00000058312	protein_coding
16:68088064-68088064	SNP	A	G	Homozygous	P+ Variants	splice_acceptor_variant,non_coding_transcript_variant	HIGH	-	ENSBTAG00000059812	lncRNA
16:73550450-73550450	SNP	A	G	Heterozygous	P+ Variants	start_lost	HIGH	TRAF3IP3	ENSBTAG00000002846	protein_coding
16:79074320-79074320	SNP	G	C	Heterozygous	P+ Variants	splice_acceptor_variant,non_coding_transcript_variant	HIGH	-	ENSBTAG00000062158	lncRNA
17:17079743-17079743	SNP	T	A	Heterozygous	P+ Variants	stop_gained	HIGH	TBC1D9	ENSBTAG00000018951	protein_coding
17:34940626-34940626	SNP	C	T	Heterozygous	P+ Variants	splice_donor_variant	HIGH	BBS12	ENSBTAG00000007564	protein_coding
17:53293934-53293934	SNP	A	T	Heterozygous	P+ Variants	splice_donor_variant,non_coding_transcript_variant	HIGH	-	ENSBTAG00000066942	lncRNA
17:55321980-55321980	SNP	G	A	Heterozygous	P+ Variants	splice_donor_variant	HIGH	BRAP	ENSBTAG00000001168	protein_coding
17:56715109-56715109	SNP	C	T	Heterozygous	P+ Variants	splice_donor_variant,non_coding_transcript_variant	HIGH	-	ENSBTAG00000057781	lncRNA
17:61339504-61339504	SNP	C	T	Heterozygous	P+ Variants	stop_gained	HIGH	OAS2	ENSBTAG00000014628	protein_coding
17:61990323-61990323	SNP	A	T	Heterozygous	P+ Variants	splice_acceptor_variant	HIGH	HECTD4	ENSBTAG00000008762	protein_coding
17:70227986-70227986	SNP	A	G	Heterozygous	P+ Variants	splice_donor_variant	HIGH	EIF4ENIF1	ENSBTAG00000008991	protein_coding
17:70829211-70829211	SNP	T	A	Heterozygous	P+ Variants	splice_donor_variant	HIGH	-	ENSBTAG00000048030	protein_coding
17:70949588-70949588	SNP	T	A	Heterozygous	P+ Variants	start_lost,splice_region_variant	HIGH	-	ENSBTAG00000031160	protein_coding
17:72248882-72248882	SNP	T	A	Heterozygous	P+ Variants	splice_acceptor_variant	HIGH	PI4KA	ENSBTAG00000013971	protein_coding
18:1920853-1920853	SNP	T	A	Heterozygous	P+ Variants	splice_donor_variant	HIGH	-	ENSBTAG00000064406	protein_coding
18:34901628-34901628	SNP	G	A	Heterozygous	P+ Variants	splice_donor_variant	HIGH	PLEKHG4	ENSBTAG00000021570	protein_coding
18:57893053-57893053	SNP	A	G	Heterozygous	P+ Variants	start_lost	HIGH	ZNF350	ENSBTAG00000010046	protein_coding
18:62460666-62460666	SNP	G	A	Heterozygous	P+ Variants	stop_gained	HIGH	-	ENSBTAG00000045854	protein_coding
18:62662543-62662543	SNP	T	G	Heterozygous	P+ Variants	splice_acceptor_variant	HIGH	KIR3DL2	ENSBTAG00000045795	protein_coding
18:62793825-62793825	SNP	G	A	Heterozygous	P+ Variants	stop_gained	HIGH	-	ENSBTAG00000057921	protein_coding
18:62796819-62796819	SNP	T	G	Heterozygous	P+ Variants	start_lost,splice_region_variant	HIGH	-	ENSBTAG00000057921	protein_coding
18:63476800-63476800	SNP	A	G	Heterozygous	P+ Variants	start_lost	HIGH	NLRP5	ENSBTAG00000013247	protein_coding
19:5604186-5604186	SNP	G	A	Heterozygous	P+ Variants	stop_gained	HIGH	MMD	ENSBTAG00000000205	protein_coding
19:7827190-7827190	SNP	A	G	Heterozygous	P+ Variants	splice_acceptor_variant	HIGH	SCPEP1	ENSBTAG00000007893	protein_coding
19:20033840-20033840	SNP	A	C	Heterozygous	P+ Variants	stop_gained	HIGH	ALDOC	ENSBTAG00000013099	protein_coding
19:23579809-23579809	SNP	G	A	Heterozygous	P+ Variants	stop_gained	HIGH	CLUH	ENSBTAG00000011786	protein_coding
19:26066631-26066631	SNP	A	G	Heterozygous	P+ Variants	splice_acceptor_variant	HIGH	-	ENSBTAG00000058577	protein_coding
19:55704275-55704275	SNP	G	A	Heterozygous	P+ Variants	stop_gained	HIGH	FBF1	ENSBTAG00000030175	protein_coding
2:60733773-60733773	SNP	C	A	Heterozygous	P+ Variants	stop_gained	HIGH	-	ENSBTAG00000070030	protein_coding
2:129117655-129117655	SNP	T	A	Heterozygous	P+ Variants	splice_acceptor_variant	HIGH	LYPLA2	ENSBTAG00000011625	protein_coding
20:24012809-24012809	SNP	G	T	Heterozygous	P+ Variants	stop_gained	HIGH	GZMA	ENSBTAG00000021958	protein_coding
21:34638191-34638191	SNP	C	T	Heterozygous	P+ Variants	stop_gained	HIGH	STOML1	ENSBTAG00000015772	protein_coding
21:47450051-47450051	SNP	T	C	Heterozygous	P+ Variants	splice_donor_variant	HIGH	MIPOL1	ENSBTAG00000000655	protein_coding
22:7654126-7654126	SNP	C	T	Heterozygous	P+ Variants	splice_donor_variant	HIGH	UBP1	ENSBTAG00000003968	protein_coding
22:59344432-59344432	SNP	C	T	Heterozygous	P+ Variants	splice_acceptor_variant,non_coding_transcript_variant	HIGH	-	ENSBTAG00000051509	lncRNA
23:15502968-15502968	SNP	C	A	Heterozygous	P+ Variants	splice_donor_variant	HIGH	TFEB	ENSBTAG00000012384	protein_coding
23:25828752-25828752	SNP	T	A	Heterozygous	P+ Variants	stop_gained	HIGH	-	ENSBTAG00000015565	protein_coding
23:28743540-28743540	SNP	A	T	Heterozygous	P+ Variants	splice_donor_variant,non_coding_transcript_variant	HIGH	-	ENSBTAG00000055490	lncRNA
24:41107526-41107526	SNP	G	T	Heterozygous	P+ Variants	splice_donor_variant,non_coding_transcript_variant	HIGH	-	ENSBTAG00000067330	lncRNA
25:22837273-22837273	SNP	G	C	Homozygous	P+ Variants	splice_donor_variant,non_coding_transcript_variant	HIGH	-	ENSBTAG00000065272	lncRNA
25:26494300-26494300	SNP	G	T	Heterozygous	P+ Variants	splice_donor_variant	HIGH	QPRT	ENSBTAG00000018082	protein_coding
25:37995934-37995934	SNP	C	T	Heterozygous	P+ Variants	splice_donor_variant	HIGH	RSPH10B	ENSBTAG00000005908	protein_coding
26:15022500-15022500	SNP	C	T	Heterozygous	P+ Variants	splice_acceptor_variant	HIGH	FRA10AC1	ENSBTAG00000000447	protein_coding
26:18783699-18783699	SNP	A	G	Heterozygous	P+ Variants	splice_acceptor_variant	HIGH	HOGA1	ENSBTAG00000012721	protein_coding
26:24807635-24807635	SNP	C	A	Heterozygous	P+ Variants	stop_gained	HIGH	-	ENSBTAG00000061237	protein_coding
26:40088774-40088774	SNP	G	C	Heterozygous	P+ Variants	splice_acceptor_variant,non_coding_transcript_variant	HIGH	-	ENSBTAG00000067247	lncRNA
26:49157362-49157362	SNP	C	G	Heterozygous	P+ Variants	splice_donor_variant	HIGH	EBF3	ENSBTAG00000008272	protein_coding
28:8253559-8253559	SNP	C	A	Heterozygous	P+ Variants	stop_gained	HIGH	B3GALNT2	ENSBTAG00000013750	protein_coding
28:9579497-9579497	SNP	C	T	Heterozygous	P+ Variants	splice_donor_variant,non_coding_transcript_variant	HIGH	-	ENSBTAG00000068871	lncRNA
29:24365217-24365217	SNP	C	T	Heterozygous	P+ Variants	stop_gained	HIGH	SLC6A5	ENSBTAG00000014300	protein_coding
29:24407778-24407778	SNP	T	G	Heterozygous	P+ Variants	splice_acceptor_variant,non_coding_transcript_variant	HIGH	-	ENSBTAG00000060517	lncRNA
29:26164398-26164398	SNP	G	C	Heterozygous	P+ Variants	splice_donor_variant	HIGH	UEVLD	ENSBTAG00000013568	protein_coding
29:42338795-42338795	SNP	T	G	Heterozygous	P+ Variants	splice_acceptor_variant	HIGH	MACROD1	ENSBTAG00000017181	protein_coding
29:47420154-47420154	SNP	C	G	Heterozygous	P+ Variants	splice_donor_variant,non_coding_transcript_variant	HIGH	-	ENSBTAG00000060141	lncRNA
3:49783399-49783399	SNP	T	C	Heterozygous	P+ Variants	splice_donor_variant	HIGH	BCAR3	ENSBTAG00000003245	protein_coding
3:105690792-105690792	SNP	T	C	Heterozygous	P+ Variants	start_lost	HIGH	ZFP69B	ENSBTAG00000068581	protein_coding
3:109899141-109899141	SNP	A	T	Heterozygous	P+ Variants	splice_donor_variant	HIGH	-	ENSBTAG00000012253	protein_coding
4:15718631-15718631	SNP	A	G	Heterozygous	P+ Variants	start_lost	HIGH	UMAD1	ENSBTAG00000047004	protein_coding
4:93982944-93982944	SNP	C	T	Heterozygous	P+ Variants	splice_donor_variant	HIGH	TMEM209	ENSBTAG00000015588	protein_coding
4:99007628-99007628	SNP	C	T	Heterozygous	P+ Variants	stop_gained	HIGH	-	ENSBTAG00000066503	protein_coding
4:103522232-103522232	SNP	G	A	Heterozygous	P+ Variants	splice_donor_variant,non_coding_transcript_variant	HIGH	-	ENSBTAG00000068760	lncRNA
4:105568230-105568230	SNP	A	T	Heterozygous	P+ Variants	stop_lost	HIGH	TRBV3-1	ENSBTAG00000048852	protein_coding
4:119631974-119631974	SNP	C	T	Heterozygous	P+ Variants	stop_gained	HIGH	VIPR2	ENSBTAG00000037649	protein_coding
5:26934329-26934329	SNP	C	G	Heterozygous	P+ Variants	splice_donor_variant	HIGH	EIF4B	ENSBTAG00000006883	protein_coding
5:115306961-115306961	SNP	A	G	Heterozygous	P+ Variants	splice_acceptor_variant	HIGH	PRR5	ENSBTAG00000039784	protein_coding
5:119894570-119894570	SNP	C	G	Heterozygous	P+ Variants	splice_acceptor_variant	HIGH	CPT1B	ENSBTAG00000016048	protein_coding
6:58070650-58070650	SNP	T	A	Heterozygous	P+ Variants	splice_acceptor_variant	HIGH	TLR6	ENSBTAG00000014031	protein_coding
6:116628270-116628270	SNP	G	T	Heterozygous	P+ Variants	stop_gained	HIGH	NELFA	ENSBTAG00000017921	protein_coding
7:2016689-2016689	SNP	G	A	Heterozygous	P+ Variants	splice_acceptor_variant	HIGH	ADAMTS2	ENSBTAG00000014665	protein_coding
7:4610965-4610965	SNP	A	G	Heterozygous	P+ Variants	splice_donor_variant	HIGH	KXD1	ENSBTAG00000010545	protein_coding
7:5575428-5575428	SNP	G	C	Heterozygous	P+ Variants	stop_gained	HIGH	NIBAN3	ENSBTAG00000018946	protein_coding
7:37974216-37974216	SNP	A	G	Heterozygous	P+ Variants	splice_acceptor_variant	HIGH	FAF2	ENSBTAG00000017744	protein_coding
8:99727359-99727359	SNP	C	G	Heterozygous	P+ Variants	splice_acceptor_variant,non_coding_transcript_variant	HIGH	-	ENSBTAG00000069695	lncRNA
9:13158071-13158071	SNP	C	T	Heterozygous	P+ Variants	splice_donor_variant	HIGH	SLC17A5	ENSBTAG00000044053	protein_coding
9:34246371-34246371	SNP	T	C	Heterozygous	P+ Variants	splice_acceptor_variant	HIGH	CALHM6	ENSBTAG00000006549	protein_coding
9:38728019-38728019	SNP	G	A	Heterozygous	P+ Variants	splice_acceptor_variant	HIGH	FYN	ENSBTAG00000011851	protein_coding
9:84725098-84725098	SNP	T	C	Heterozygous	P+ Variants	splice_acceptor_variant	HIGH	-	ENSBTAG00000038112	protein_coding
X:8198350-8198350	SNP	C	T	Heterozygous	P+ Variants	start_lost,synonymous_variant	HIGH	XIAP	ENSBTAG00000040350	protein_coding
X:49940448-49940448	SNP	C	T	Heterozygous	P+ Variants	splice_donor_variant	HIGH	GPRASP2	ENSBTAG00000032852	protein_coding
X:71775387-71775387	SNP	G	A	Heterozygous	P+ Variants	splice_acceptor_variant	HIGH	BRWD3	ENSBTAG00000016230	protein_coding
X:87115082-87115082	SNP	C	A	Heterozygous	P+ Variants	splice_donor_variant	HIGH	TFE3	ENSBTAG00000008523	protein_coding
X:119213754-119213754	SNP	T	A	Heterozygous	P+ Variants	splice_acceptor_variant	HIGH	EIF2S3	ENSBTAG00000014337	protein_coding
1:58118419-58118419	Insertion	-	T	Heterozygous	P+ Variants	splice_acceptor_variant	HIGH	CFAP44	ENSBTAG00000049524	protein_coding
1:82396035-82396035	Insertion	-	CTAC	Heterozygous	P+ Variants	frameshift_variant,splice_region_variant	HIGH	VPS8	ENSBTAG00000005209	protein_coding
1:83983291-83983291	Insertion	-	GTAAG	Heterozygous	P+ Variants	frameshift_variant,splice_region_variant	HIGH	MCCC1	ENSBTAG00000006548	protein_coding
1:144375133-144375133	Insertion	-	A	Heterozygous	P+ Variants	frameshift_variant	HIGH	TRPM2	ENSBTAG00000021901	protein_coding
1:148677020-148677020	Insertion	-	C	Heterozygous	P+ Variants	frameshift_variant,splice_region_variant	HIGH	CHAF1B	ENSBTAG00000011880	protein_coding
10:4702338-4702338	Insertion	-	T	Heterozygous	P+ Variants	frameshift_variant,splice_region_variant	HIGH	ATG12	ENSBTAG00000017525	protein_coding
10:4702338-4702338	Insertion	-	T	Heterozygous	P+ Variants	frameshift_variant	HIGH	-	ENSBTAG00000051386	protein_coding
10:11498425-11498425	Insertion	-	G	Heterozygous	P+ Variants	frameshift_variant	HIGH	ERO1A	ENSBTAG00000015716	protein_coding
10:11498426-11498426	Insertion	-	GT	Heterozygous	P+ Variants	frameshift_variant	HIGH	ERO1A	ENSBTAG00000015716	protein_coding
10:21978036-21978036	Insertion	-	AAAA	Heterozygous	P+ Variants	frameshift_variant	HIGH	MMP14	ENSBTAG00000014824	protein_coding
10:23012591-23012591	Insertion	-	T	Heterozygous	P+ Variants	frameshift_variant	HIGH	-	ENSBTAG00000038544	protein_coding
10:45864017-45864017	Insertion	-	C	Heterozygous	P+ Variants	frameshift_variant,splice_region_variant	HIGH	SNX1	ENSBTAG00000002014	protein_coding
10:77056397-77056397	Insertion	-	GTGA	Heterozygous	P+ Variants	frameshift_variant,splice_region_variant	HIGH	CHURC1	ENSBTAG00000003469	protein_coding
10:81219790-81219790	Insertion	-	GT	Heterozygous	P+ Variants	frameshift_variant	HIGH	SLC39A9	ENSBTAG00000017811	protein_coding
10:101875807-101875807	Insertion	-	C	Heterozygous	P+ Variants	frameshift_variant	HIGH	NRDE2	ENSBTAG00000005427	protein_coding
11:47234273-47234273	Insertion	-	A	Heterozygous	P+ Variants	frameshift_variant	HIGH	-	ENSBTAG00000003408	protein_coding
11:49417741-49417741	Insertion	-	AC	Heterozygous	P+ Variants	frameshift_variant,splice_region_variant	HIGH	VAMP5	ENSBTAG00000018285	protein_coding
11:75115966-75115966	Insertion	-	GTGA	Heterozygous	P+ Variants	frameshift_variant,splice_region_variant	HIGH	ATAD2B	ENSBTAG00000017255	protein_coding
11:80825337-80825337	Insertion	-	T	Heterozygous	P+ Variants	frameshift_variant,splice_region_variant	HIGH	-	ENSBTAG00000020059	protein_coding
11:101452017-101452017	Insertion	-	A	Heterozygous	P+ Variants	frameshift_variant	HIGH	FAM78A	ENSBTAG00000004542	protein_coding
11:105822044-105822044	Insertion	-	TGCG	Heterozygous	P+ Variants	frameshift_variant	HIGH	MRPS2	ENSBTAG00000005688	protein_coding
11:106086309-106086309	Insertion	-	AC	Heterozygous	P+ Variants	frameshift_variant,splice_region_variant	HIGH	ENTPD2	ENSBTAG00000048125	protein_coding
12:71242231-71242231	Insertion	-	T	Heterozygous	P+ Variants	frameshift_variant	HIGH	-	ENSBTAG00000060568	protein_coding
12:72020629-72020629	Insertion	-	G	Homozygous	P+ Variants	frameshift_variant	HIGH	-	ENSBTAG00000047181	protein_coding
12:72107662-72107662	Insertion	-	A	Heterozygous	P+ Variants	frameshift_variant	HIGH	-	ENSBTAG00000047181	protein_coding
12:72800309-72800309	Insertion	-	C	Heterozygous	P+ Variants	frameshift_variant	HIGH	-	ENSBTAG00000023309	protein_coding
12:72810574-72810574	Insertion	-	G	Heterozygous	P+ Variants	frameshift_variant	HIGH	-	ENSBTAG00000023309	protein_coding
12:72814890-72814890	Insertion	-	C	Heterozygous	P+ Variants	frameshift_variant	HIGH	-	ENSBTAG00000023309	protein_coding
12:75664283-75664283	Insertion	-	TG	Homozygous	P+ Variants	frameshift_variant	HIGH	SLC15A1	ENSBTAG00000004440	protein_coding
13:11301351-11301351	Insertion	-	C	Heterozygous	P+ Variants	frameshift_variant	HIGH	-	ENSBTAG00000057314	protein_coding
13:17604348-17604348	Insertion	-	TCAC	Heterozygous	P+ Variants	frameshift_variant,start_lost,splice_region_variant,start_retained_variant	HIGH	FBH1	ENSBTAG00000004147	protein_coding
13:52322117-52322117	Insertion	-	AC	Heterozygous	P+ Variants	frameshift_variant,splice_region_variant	HIGH	VPS16	ENSBTAG00000001320	protein_coding
13:73718794-73718794	Insertion	-	T	Heterozygous	P+ Variants	frameshift_variant	HIGH	TP53TG5	ENSBTAG00000005184	protein_coding
13:77224247-77224247	Insertion	-	T	Heterozygous	P+ Variants	frameshift_variant,splice_region_variant	HIGH	CSE1L	ENSBTAG00000005957	protein_coding
14:1697741-1697741	Insertion	-	C	Heterozygous	P+ Variants	frameshift_variant	HIGH	THEM6	ENSBTAG00000005063	protein_coding
14:31410093-31410093	Insertion	-	CTGAAAC	Heterozygous	P+ Variants	frameshift_variant,splice_region_variant	HIGH	ARFGEF1	ENSBTAG00000014691	protein_coding
14:37256697-37256697	Insertion	-	C	Heterozygous	P+ Variants	frameshift_variant,splice_region_variant	HIGH	LY96	ENSBTAG00000008864	protein_coding
14:81169000-81169000	Insertion	-	T	Heterozygous	P+ Variants	frameshift_variant	HIGH	-	ENSBTAG00000062232	protein_coding
14:81169100-81169100	Insertion	-	T	Heterozygous	P+ Variants	frameshift_variant	HIGH	-	ENSBTAG00000062232	protein_coding
15:29590353-29590353	Insertion	-	CCCAAGCTCAC	Heterozygous	P+ Variants	frameshift_variant,splice_region_variant	HIGH	RPS25	ENSBTAG00000027772	protein_coding
15:46489831-46489831	Insertion	-	AC	Heterozygous	P+ Variants	frameshift_variant	HIGH	-	ENSBTAG00000070002	protein_coding
15:46489833-46489833	Insertion	-	T	Heterozygous	P+ Variants	frameshift_variant	HIGH	-	ENSBTAG00000070002	protein_coding
15:52798740-52798740	Insertion	-	C	Heterozygous	P+ Variants	frameshift_variant	HIGH	-	ENSBTAG00000067580	protein_coding
16:12201014-12201014	Insertion	-	CTCT	Heterozygous	P+ Variants	frameshift_variant,splice_region_variant	HIGH	UCHL5	ENSBTAG00000013620	protein_coding
16:37440761-37440761	Insertion	-	T	Heterozygous	P+ Variants	frameshift_variant,splice_region_variant	HIGH	METTL18	ENSBTAG00000021671	protein_coding
16:38098196-38098196	Insertion	-	GTTA	Heterozygous	P+ Variants	frameshift_variant,splice_region_variant	HIGH	GORAB	ENSBTAG00000003295	protein_coding
17:177719-177719	Insertion	-	T	Heterozygous	P+ Variants	splice_donor_variant	HIGH	-	ENSBTAG00000059429	protein_coding
17:4297877-4297877	Insertion	-	G	Heterozygous	P+ Variants	frameshift_variant	HIGH	MND1	ENSBTAG00000000281	protein_coding
17:68578603-68578603	Insertion	-	C	Heterozygous	P+ Variants	frameshift_variant	HIGH	EWSR1	ENSBTAG00000017755	protein_coding
17:68578610-68578610	Insertion	-	C	Heterozygous	P+ Variants	frameshift_variant	HIGH	EWSR1	ENSBTAG00000017755	protein_coding
17:70716043-70716043	Insertion	-	C	Homozygous	P+ Variants	frameshift_variant,splice_region_variant,intron_variant	HIGH	-	ENSBTAG00000060131	protein_coding
17:72409150-72409150	Insertion	-	G	Heterozygous	P+ Variants	frameshift_variant,splice_region_variant	HIGH	SMPD4	ENSBTAG00000002130	protein_coding
18:14015757-14015757	Insertion	-	GG	Heterozygous	P+ Variants	frameshift_variant	HIGH	APRT	ENSBTAG00000000639	protein_coding
18:25197541-25197541	Insertion	-	T	Heterozygous	P+ Variants	frameshift_variant,splice_region_variant	HIGH	PSME3IP1	ENSBTAG00000002242	protein_coding
18:25392083-25392083	Insertion	-	GTAG	Heterozygous	P+ Variants	stop_gained,frameshift_variant,splice_region_variant	HIGH	CX3CL1	ENSBTAG00000024869	protein_coding
18:56219312-56219312	Insertion	-	CCCTCAC	Heterozygous	P+ Variants	frameshift_variant	HIGH	AKT1S1	ENSBTAG00000005763	protein_coding
18:62166685-62166685	Insertion	-	GCCCCAG	Heterozygous	P+ Variants	frameshift_variant,splice_region_variant	HIGH	TMEM150B	ENSBTAG00000022813	protein_coding
18:62715711-62715711	Insertion	-	AA	Heterozygous	P+ Variants	frameshift_variant	HIGH	-	ENSBTAG00000047270	protein_coding
18:62715712-62715712	Insertion	-	CCCA	Heterozygous	P+ Variants	frameshift_variant	HIGH	-	ENSBTAG00000047270	protein_coding
18:65780487-65780487	Insertion	-	CTGG	Heterozygous	P+ Variants	frameshift_variant,splice_region_variant	HIGH	UBE2M	ENSBTAG00000012744	protein_coding
19:26544746-26544746	Insertion	-	CTGGCTCTAC	Heterozygous	P+ Variants	stop_gained,frameshift_variant,splice_region_variant	HIGH	PLD2	ENSBTAG00000013392	protein_coding
19:34643549-34643549	Insertion	-	GT	Heterozygous	P+ Variants	frameshift_variant,splice_region_variant	HIGH	SREBF1	ENSBTAG00000007884	protein_coding
19:36186197-36186197	Insertion	-	C	Heterozygous	P+ Variants	frameshift_variant	HIGH	EPN3	ENSBTAG00000015893	protein_coding
19:39005020-39005020	Insertion	-	T	Heterozygous	P+ Variants	frameshift_variant	HIGH	GPR179	ENSBTAG00000001804	protein_coding
19:40216748-40216748	Insertion	-	A	Heterozygous	P+ Variants	frameshift_variant	HIGH	IKZF3	ENSBTAG00000011003	protein_coding
19:44726149-44726149	Insertion	-	C	Heterozygous	P+ Variants	frameshift_variant,splice_region_variant	HIGH	DCAKD	ENSBTAG00000006048	protein_coding
19:50040127-50040127	Insertion	-	C	Heterozygous	P+ Variants	frameshift_variant	HIGH	FOXK2	ENSBTAG00000003687	protein_coding
19:55990516-55990516	Insertion	-	A	Heterozygous	P+ Variants	splice_acceptor_variant	HIGH	LLGL2	ENSBTAG00000020067	protein_coding
2:31127806-31127806	Insertion	-	G	Heterozygous	P+ Variants	frameshift_variant,splice_region_variant	HIGH	SCN3A	ENSBTAG00000019385	protein_coding
2:85954624-85954624	Insertion	-	CCTTTAA	Heterozygous	P+ Variants	frameshift_variant,splice_region_variant	HIGH	SF3B1	ENSBTAG00000008915	protein_coding
2:120365902-120365902	Insertion	-	CA	Heterozygous	P+ Variants	frameshift_variant	HIGH	PHC2	ENSBTAG00000004603	protein_coding
2:125704390-125704390	Insertion	-	A	Heterozygous	P+ Variants	frameshift_variant,splice_region_variant	HIGH	FGR	ENSBTAG00000011784	protein_coding
21:12705397-12705397	Insertion	-	CTGATAAA	Heterozygous	P+ Variants	frameshift_variant,splice_region_variant	HIGH	MCTP2	ENSBTAG00000013689	protein_coding
21:24029227-24029227	Insertion	-	CTGAAGT	Heterozygous	P+ Variants	frameshift_variant,splice_region_variant	HIGH	EFL1	ENSBTAG00000003410	protein_coding
21:31983260-31983260	Insertion	-	TATAT	Heterozygous	P+ Variants	frameshift_variant	HIGH	SCAPER	ENSBTAG00000007382	protein_coding
21:45938668-45938668	Insertion	-	ATTATAC	Heterozygous	P+ Variants	stop_gained,frameshift_variant,splice_region_variant	HIGH	RALGAPA1	ENSBTAG00000001282	protein_coding
21:46106350-46106350	Insertion	-	TT	Heterozygous	P+ Variants	frameshift_variant	HIGH	-	ENSBTAG00000049349	protein_coding
21:56222090-56222090	Insertion	-	T	Heterozygous	P+ Variants	splice_acceptor_variant	HIGH	PPP4R3A	ENSBTAG00000005040	protein_coding
21:57584801-57584801	Insertion	-	C	Heterozygous	P+ Variants	splice_donor_variant	HIGH	CHGA	ENSBTAG00000009836	protein_coding
22:6690792-6690792	Insertion	-	A	Heterozygous	P+ Variants	frameshift_variant	HIGH	GPD1L	ENSBTAG00000009826	protein_coding
22:14360911-14360911	Insertion	-	C	Heterozygous	P+ Variants	frameshift_variant,splice_region_variant	HIGH	ULK4	ENSBTAG00000051466	protein_coding
22:16375116-16375116	Insertion	-	T	Heterozygous	P+ Variants	frameshift_variant	HIGH	-	ENSBTAG00000052626	protein_coding
22:16566985-16566985	Insertion	-	T	Heterozygous	P+ Variants	frameshift_variant	HIGH	-	ENSBTAG00000047611	protein_coding
22:47733662-47733662	Insertion	-	G	Heterozygous	P+ Variants	splice_donor_variant,non_coding_transcript_variant	HIGH	-	ENSBTAG00000067338	lncRNA
22:48695580-48695580	Insertion	-	TT	Heterozygous	P+ Variants	splice_acceptor_variant	HIGH	ALAS1	ENSBTAG00000004118	protein_coding
22:53300902-53300902	Insertion	-	T	Heterozygous	P+ Variants	splice_acceptor_variant	HIGH	XCR1	ENSBTAG00000063018	protein_coding
23:7579068-7579068	Insertion	-	G	Heterozygous	P+ Variants	frameshift_variant,splice_region_variant	HIGH	KIFC1	ENSBTAG00000001631	protein_coding
23:25609511-25609511	Insertion	-	C	Heterozygous	P+ Variants	frameshift_variant	HIGH	BOLA-DQB	ENSBTAG00000021077	protein_coding
23:27540542-27540542	Insertion	-	GT	Heterozygous	P+ Variants	frameshift_variant,splice_region_variant	HIGH	VARS1	ENSBTAG00000005631	protein_coding
23:27640987-27640987	Insertion	-	AA	Heterozygous	P+ Variants	frameshift_variant	HIGH	C23H6orf47	ENSBTAG00000023628	protein_coding
23:28353100-28353100	Insertion	-	AA	Heterozygous	P+ Variants	frameshift_variant	HIGH	C23H6orf136	ENSBTAG00000006958	protein_coding
23:28400713-28400713	Insertion	-	CTTAC	Heterozygous	P+ Variants	frameshift_variant,splice_region_variant	HIGH	ABCF1	ENSBTAG00000006927	protein_coding
24:32327801-32327801	Insertion	-	C	Heterozygous	P+ Variants	frameshift_variant,splice_region_variant	HIGH	OSBPL1A	ENSBTAG00000023259	protein_coding
24:36857385-36857385	Insertion	-	A	Heterozygous	P+ Variants	frameshift_variant	HIGH	METTL4	ENSBTAG00000021668	protein_coding
24:42223182-42223182	Insertion	-	C	Heterozygous	P+ Variants	frameshift_variant	HIGH	PIEZO2	ENSBTAG00000011171	protein_coding
24:49898224-49898224	Insertion	-	AC	Heterozygous	P+ Variants	frameshift_variant	HIGH	MBD1	ENSBTAG00000003801	protein_coding
25:27020551-27020551	Insertion	-	G	Heterozygous	P+ Variants	frameshift_variant	HIGH	-	ENSBTAG00000057481	protein_coding
26:18832477-18832477	Insertion	-	C	Heterozygous	P+ Variants	frameshift_variant	HIGH	PI4K2A	ENSBTAG00000002010	protein_coding
26:47508874-47508874	Insertion	-	TC	Heterozygous	P+ Variants	frameshift_variant	HIGH	MKI67	ENSBTAG00000002444	protein_coding
27:14303075-14303075	Insertion	-	C	Heterozygous	P+ Variants	frameshift_variant	HIGH	ING2	ENSBTAG00000047706	protein_coding
28:26891712-26891712	Insertion	-	G	Heterozygous	P+ Variants	frameshift_variant,splice_region_variant	HIGH	ADAMTS14	ENSBTAG00000021177	protein_coding
28:28287269-28287269	Insertion	-	C	Heterozygous	P+ Variants	frameshift_variant	HIGH	ASCC1	ENSBTAG00000000392	protein_coding
29:50802616-50802616	Insertion	-	G	Heterozygous	P+ Variants	frameshift_variant,splice_region_variant	HIGH	RNH1	ENSBTAG00000046869	protein_coding
3:57430478-57430478	Insertion	-	TC	Heterozygous	P+ Variants	frameshift_variant	HIGH	-	ENSBTAG00000016712	protein_coding
3:101380278-101380278	Insertion	-	TTGC	Heterozygous	P+ Variants	frameshift_variant,splice_region_variant	HIGH	RNF220	ENSBTAG00000012355	protein_coding
3:107116207-107116207	Insertion	-	T	Heterozygous	P+ Variants	frameshift_variant,splice_region_variant	HIGH	MYCBP	ENSBTAG00000030337	protein_coding
4:61261854-61261854	Insertion	-	GA	Heterozygous	P+ Variants	frameshift_variant,splice_region_variant	HIGH	SEPTIN7	ENSBTAG00000001182	protein_coding
4:66428323-66428323	Insertion	-	C	Heterozygous	P+ Variants	frameshift_variant	HIGH	WIPF3	ENSBTAG00000016220	protein_coding
4:82693398-82693398	Insertion	-	G	Heterozygous	P+ Variants	frameshift_variant	HIGH	-	ENSBTAG00000055254	protein_coding
4:82693399-82693399	Insertion	-	AG	Heterozygous	P+ Variants	frameshift_variant	HIGH	-	ENSBTAG00000055254	protein_coding
4:85459315-85459315	Insertion	-	TT	Heterozygous	P+ Variants	frameshift_variant	HIGH	ING3	ENSBTAG00000016332	protein_coding
4:99007636-99007636	Insertion	-	AT	Heterozygous	P+ Variants	frameshift_variant	HIGH	-	ENSBTAG00000066503	protein_coding
5:23475819-23475819	Insertion	-	AA	Heterozygous	P+ Variants	frameshift_variant	HIGH	CRADD	ENSBTAG00000051267	protein_coding
5:75150882-75150882	Insertion	-	ATCTCAC	Heterozygous	P+ Variants	frameshift_variant,splice_region_variant	HIGH	-	ENSBTAG00000026657	protein_coding
5:108109179-108109179	Insertion	-	ACCTG	Heterozygous	P+ Variants	frameshift_variant,splice_region_variant	HIGH	FBXL14	ENSBTAG00000052374	protein_coding
5:108862358-108862358	Insertion	-	C	Heterozygous	P+ Variants	frameshift_variant,splice_region_variant	HIGH	ADA2	ENSBTAG00000017313	protein_coding
6:2140990-2140990	Insertion	-	A	Heterozygous	P+ Variants	frameshift_variant	HIGH	TMA16	ENSBTAG00000012658	protein_coding
6:3426922-3426922	Insertion	-	AG	Heterozygous	P+ Variants	frameshift_variant,splice_region_variant,intron_variant	HIGH	CCNA2	ENSBTAG00000004943	protein_coding
6:37157975-37157975	Insertion	-	TT	Heterozygous	P+ Variants	frameshift_variant	HIGH	MED28	ENSBTAG00000019441	protein_coding
7:4598204-4598204	Insertion	-	CAGCA	Heterozygous	P+ Variants	frameshift_variant	HIGH	CRLF1	ENSBTAG00000007741	protein_coding
7:6904861-6904861	Insertion	-	G	Heterozygous	P+ Variants	splice_donor_variant	HIGH	TPM4	ENSBTAG00000004553	protein_coding
7:17696006-17696006	Insertion	-	CTA	Heterozygous	P+ Variants	stop_gained,inframe_insertion,splice_region_variant	HIGH	VAV1	ENSBTAG00000039160	protein_coding
7:44447594-44447594	Insertion	-	GTGT	Heterozygous	P+ Variants	frameshift_variant,splice_region_variant	HIGH	UQCRQ	ENSBTAG00000009479	protein_coding
7:62317469-62317469	Insertion	-	A	Heterozygous	P+ Variants	frameshift_variant,splice_donor_region_variant	HIGH	TNIP1	ENSBTAG00000012671	protein_coding
7:75195430-75195430	Insertion	-	T	Heterozygous	P+ Variants	frameshift_variant,splice_region_variant	HIGH	MAT2B	ENSBTAG00000012350	protein_coding
7:108864652-108864652	Insertion	-	G	Heterozygous	P+ Variants	frameshift_variant	HIGH	-	ENSBTAG00000048376	protein_coding
8:59966058-59966058	Insertion	-	GTGG	Heterozygous	P+ Variants	frameshift_variant,splice_region_variant	HIGH	NPR2	ENSBTAG00000011434	protein_coding
8:83872461-83872461	Insertion	-	CTGC	Heterozygous	P+ Variants	frameshift_variant,splice_region_variant	HIGH	IARS1	ENSBTAG00000000974	protein_coding
9:39203894-39203894	Insertion	-	T	Heterozygous	P+ Variants	frameshift_variant	HIGH	SLC16A10	ENSBTAG00000009239	protein_coding
9:40000569-40000569	Insertion	-	CTGTATAT	Heterozygous	P+ Variants	frameshift_variant,splice_region_variant	HIGH	CDC40	ENSBTAG00000000409	protein_coding
9:63900476-63900476	Insertion	-	GTAAGAT	Heterozygous	P+ Variants	frameshift_variant,splice_region_variant	HIGH	SNX14	ENSBTAG00000018408	protein_coding
9:94288166-94288166	Insertion	-	C	Heterozygous	P+ Variants	frameshift_variant	HIGH	ZDHHC14	ENSBTAG00000018464	protein_coding
X:13583184-13583184	Insertion	-	G	Heterozygous	P+ Variants	frameshift_variant,splice_region_variant	HIGH	OCRL	ENSBTAG00000018247	protein_coding
X:90848898-90848898	Insertion	-	AA	Heterozygous	P+ Variants	frameshift_variant	HIGH	SMC1A	ENSBTAG00000017761	protein_coding
X:118789367-118789367	Insertion	-	TCAG	Heterozygous	P+ Variants	frameshift_variant	HIGH	PCYT1B	ENSBTAG00000016107	protein_coding
X:127697735-127697735	Insertion	-	CCACAAATTG	Heterozygous	P+ Variants	frameshift_variant,splice_region_variant	HIGH	ZRSR2	ENSBTAG00000020419	protein_coding
1:69044290-69044291	Deletion	A	-	Heterozygous	P+ Variants	frameshift_variant,splice_region_variant	HIGH	-	ENSBTAG00000053238	protein_coding
1:71424670-71424671	Deletion	C	-	Heterozygous	P+ Variants	frameshift_variant	HIGH	-	ENSBTAG00000056494	protein_coding
1:132924091-132924092	Deletion	G	-	Heterozygous	P+ Variants	frameshift_variant	HIGH	-	ENSBTAG00000052750	protein_coding
1:143103895-143103896	Deletion	C	-	Heterozygous	P+ Variants	frameshift_variant	HIGH	WDR4	ENSBTAG00000021490	protein_coding
10:23235752-23235753	Deletion	T	-	Heterozygous	P+ Variants	frameshift_variant	HIGH	-	ENSBTAG00000068909	TR_V_gene
10:23587625-23587626	Deletion	T	-	Heterozygous	P+ Variants	frameshift_variant	HIGH	-	ENSBTAG00000057034	protein_coding
11:2337531-2337532	Deletion	G	-	Heterozygous	P+ Variants	frameshift_variant	HIGH	STARD7	ENSBTAG00000018372	protein_coding
11:2337533-2337534	Deletion	C	-	Heterozygous	P+ Variants	frameshift_variant	HIGH	STARD7	ENSBTAG00000018372	protein_coding
11:5484160-5484164	Deletion	TGGA	-	Heterozygous	P+ Variants	frameshift_variant	HIGH	-	ENSBTAG00000059208	protein_coding
11:12934901-12934902	Deletion	C	-	Heterozygous	P+ Variants	splice_acceptor_variant	HIGH	DYSF	ENSBTAG00000013290	protein_coding
11:14930285-14930287	Deletion	GA	-	Heterozygous	P+ Variants	frameshift_variant	HIGH	-	ENSBTAG00000062041	protein_coding
11:37006685-37006686	Deletion	C	-	Heterozygous	P+ Variants	frameshift_variant,splice_region_variant	HIGH	ACYP2	ENSBTAG00000006852	protein_coding
11:60332128-60332129	Deletion	T	-	Heterozygous	P+ Variants	frameshift_variant	HIGH	-	ENSBTAG00000048424	protein_coding
11:94934746-94934747	Deletion	G	-	Heterozygous	P+ Variants	frameshift_variant	HIGH	-	ENSBTAG00000023860	protein_coding
11:96551948-96551949	Deletion	G	-	Heterozygous	P+ Variants	frameshift_variant	HIGH	PBX3	ENSBTAG00000013314	protein_coding
11:98529233-98529234	Deletion	A	-	Heterozygous	P+ Variants	splice_donor_variant	HIGH	ENG	ENSBTAG00000008997	protein_coding
11:98861681-98861683	Deletion	AG	-	Heterozygous	P+ Variants	frameshift_variant,splice_region_variant	HIGH	DNM1	ENSBTAG00000011307	protein_coding
11:104754631-104754632	Deletion	C	-	Heterozygous	P+ Variants	frameshift_variant	HIGH	-	ENSBTAG00000066239	protein_coding
11:105935169-105935170	Deletion	T	-	Heterozygous	P+ Variants	frameshift_variant	HIGH	AJM1	ENSBTAG00000039708	protein_coding
11:106197232-106197233	Deletion	T	-	Heterozygous	P+ Variants	frameshift_variant	HIGH	LRRC26	ENSBTAG00000045734	protein_coding
12:1694854-1694855	Deletion	A	-	Heterozygous	P+ Variants	frameshift_variant	HIGH	TDRD3	ENSBTAG00000009308	protein_coding
12:72020625-72020626	Deletion	T	-	Homozygous	P+ Variants	frameshift_variant	HIGH	-	ENSBTAG00000047181	protein_coding
12:72107664-72107665	Deletion	G	-	Heterozygous	P+ Variants	frameshift_variant	HIGH	-	ENSBTAG00000047181	protein_coding
12:72802745-72802746	Deletion	G	-	Heterozygous	P+ Variants	frameshift_variant	HIGH	-	ENSBTAG00000023309	protein_coding
12:72814881-72814885	Deletion	ATTT	-	Heterozygous	P+ Variants	frameshift_variant	HIGH	-	ENSBTAG00000023309	protein_coding
12:72875140-72875141	Deletion	G	-	Homozygous	P+ Variants	frameshift_variant	HIGH	-	ENSBTAG00000023309	protein_coding
12:79012371-79012372	Deletion	A	-	Heterozygous	P+ Variants	splice_donor_variant	HIGH	TEX30	ENSBTAG00000025221	protein_coding
13:10834108-10834109	Deletion	A	-	Heterozygous	P+ Variants	frameshift_variant	HIGH	-	ENSBTAG00000067163	protein_coding
13:17947549-17947556	Deletion	AAAAATA	-	Heterozygous	P+ Variants	frameshift_variant	HIGH	PDSS1	ENSBTAG00000006529	protein_coding
13:37026796-37026797	Deletion	C	-	Heterozygous	P+ Variants	frameshift_variant	HIGH	RAB18	ENSBTAG00000009871	protein_coding
13:51731761-51731765	Deletion	CACA	-	Heterozygous	P+ Variants	frameshift_variant	HIGH	ATRN	ENSBTAG00000003848	protein_coding
13:59465487-59465488	Deletion	A	-	Heterozygous	P+ Variants	frameshift_variant	HIGH	GCNT7	ENSBTAG00000006243	protein_coding
13:65647925-65647926	Deletion	T	-	Heterozygous	P+ Variants	splice_donor_variant	HIGH	MYL9	ENSBTAG00000011473	protein_coding
14:559264-559266	Deletion	TT	-	Heterozygous	P+ Variants	frameshift_variant,splice_region_variant	HIGH	ADCK5	ENSBTAG00000011064	protein_coding
14:10631296-10631298	Deletion	TG	-	Heterozygous	P+ Variants	frameshift_variant	HIGH	CYRIB	ENSBTAG00000020801	protein_coding
14:10631299-10631300	Deletion	T	-	Heterozygous	P+ Variants	frameshift_variant	HIGH	CYRIB	ENSBTAG00000020801	protein_coding
14:19075526-19075530	Deletion	TAGA	-	Heterozygous	P+ Variants	splice_acceptor_variant,non_coding_transcript_exon_variant,intron_variant	HIGH	-	ENSBTAG00000068402	lncRNA
14:81169135-81169136	Deletion	G	-	Heterozygous	P+ Variants	frameshift_variant	HIGH	-	ENSBTAG00000062232	protein_coding
15:31650453-31650455	Deletion	GT	-	Heterozygous	P+ Variants	splice_donor_variant,non_coding_transcript_variant	HIGH	-	ENSBTAG00000056107	lncRNA
15:40375754-40375756	Deletion	CT	-	Heterozygous	P+ Variants	frameshift_variant,splice_region_variant	HIGH	-	ENSBTAG00000069037	protein_coding
15:75281553-75281554	Deletion	C	-	Heterozygous	P+ Variants	frameshift_variant,splice_region_variant	HIGH	PRDM11	ENSBTAG00000006443	protein_coding
16:688527-688532	Deletion	AAAAA	-	Heterozygous	P+ Variants	frameshift_variant	HIGH	-	ENSBTAG00000058312	protein_coding
16:27320921-27320922	Deletion	T	-	Heterozygous	P+ Variants	frameshift_variant	HIGH	FBXO28	ENSBTAG00000019538	protein_coding
16:29611410-29611420	Deletion	TCCCTCACAG	-	Heterozygous	P+ Variants	splice_acceptor_variant,splice_polypyrimidine_tract_variant,intron_variant	HIGH	STUM	ENSBTAG00000024560	protein_coding
16:39013437-39013438	Deletion	G	-	Heterozygous	P+ Variants	frameshift_variant,splice_region_variant	HIGH	PRRC2C	ENSBTAG00000001821	protein_coding
16:46907966-46907968	Deletion	CA	-	Heterozygous	P+ Variants	frameshift_variant,splice_region_variant	HIGH	TNFRSF25	ENSBTAG00000006519	protein_coding
17:44505788-44505790	Deletion	TG	-	Heterozygous	P+ Variants	frameshift_variant,splice_region_variant	HIGH	PGAM5	ENSBTAG00000007513	protein_coding
17:44630919-44630921	Deletion	TG	-	Heterozygous	P+ Variants	splice_acceptor_variant,splice_polypyrimidine_tract_variant,intron_variant	HIGH	FBRSL1	ENSBTAG00000039766	protein_coding
17:46587895-46587896	Deletion	A	-	Heterozygous	P+ Variants	frameshift_variant	HIGH	RIMBP2	ENSBTAG00000009797	protein_coding
17:51368886-51368888	Deletion	AG	-	Heterozygous	P+ Variants	frameshift_variant,splice_region_variant	HIGH	NCOR2	ENSBTAG00000024603	protein_coding
18:14663593-14663594	Deletion	A	-	Heterozygous	P+ Variants	splice_acceptor_variant	HIGH	SPIRE2	ENSBTAG00000040356	protein_coding
18:35215390-35215391	Deletion	G	-	Heterozygous	P+ Variants	frameshift_variant,splice_region_variant	HIGH	PARD6A	ENSBTAG00000023734	protein_coding
18:43644760-43644761	Deletion	T	-	Heterozygous	P+ Variants	frameshift_variant	HIGH	SLC7A10	ENSBTAG00000046544	protein_coding
18:44819057-44819058	Deletion	A	-	Heterozygous	P+ Variants	splice_acceptor_variant	HIGH	PDCD2L	ENSBTAG00000002571	protein_coding
18:55618101-55618102	Deletion	T	-	Heterozygous	P+ Variants	splice_donor_variant	HIGH	SNRNP70	ENSBTAG00000048800	protein_coding
18:56016143-56016145	Deletion	AC	-	Heterozygous	P+ Variants	frameshift_variant	HIGH	PRR12	ENSBTAG00000014454	protein_coding
18:56994489-56994494	Deletion	CTGTG	-	Heterozygous	P+ Variants	frameshift_variant,splice_region_variant	HIGH	KLK10	ENSBTAG00000015129	protein_coding
18:57489203-57489207	Deletion	CTGT	-	Heterozygous	P+ Variants	splice_acceptor_variant,splice_polypyrimidine_tract_variant,intron_variant,non_coding_transcript_variant	HIGH	-	ENSBTAG00000069208	lncRNA
18:65035698-65035700	Deletion	AC	-	Heterozygous	P+ Variants	frameshift_variant	HIGH	-	ENSBTAG00000040169	protein_coding
18:65035698-65035700	Deletion	AC	-	Heterozygous	P+ Variants	frameshift_variant	HIGH	-	ENSBTAG00000064146	protein_coding
19:12503994-12503995	Deletion	A	-	Heterozygous	P+ Variants	splice_acceptor_variant	HIGH	APPBP2	ENSBTAG00000004489	protein_coding
19:17991947-17991949	Deletion	GA	-	Heterozygous	P+ Variants	frameshift_variant	HIGH	RNF135	ENSBTAG00000017225	protein_coding
19:22834171-22834173	Deletion	CA	-	Heterozygous	P+ Variants	frameshift_variant,splice_region_variant	HIGH	SERPINF2	ENSBTAG00000020859	protein_coding
19:45125250-45125251	Deletion	T	-	Heterozygous	P+ Variants	splice_acceptor_variant	HIGH	PLEKHM1	ENSBTAG00000020359	protein_coding
19:55704184-55704185	Deletion	G	-	Heterozygous	P+ Variants	frameshift_variant	HIGH	FBF1	ENSBTAG00000030175	protein_coding
19:55704997-55704999	Deletion	AG	-	Heterozygous	P+ Variants	frameshift_variant,splice_region_variant	HIGH	FBF1	ENSBTAG00000030175	protein_coding
19:55706204-55706205	Deletion	T	-	Heterozygous	P+ Variants	frameshift_variant,splice_region_variant	HIGH	FBF1	ENSBTAG00000030175	protein_coding
2:26554185-26554187	Deletion	CT	-	Heterozygous	P+ Variants	frameshift_variant	HIGH	SSB	ENSBTAG00000008716	protein_coding
2:97666240-97666246	Deletion	GTAAAA	-	Heterozygous	P+ Variants	splice_donor_variant,splice_donor_5th_base_variant,intron_variant	HIGH	UNC80	ENSBTAG00000015415	protein_coding
2:121988609-121988611	Deletion	AG	-	Heterozygous	P+ Variants	frameshift_variant,splice_region_variant	HIGH	ADGRB2	ENSBTAG00000010657	protein_coding
2:121988880-121988881	Deletion	A	-	Heterozygous	P+ Variants	frameshift_variant,splice_region_variant	HIGH	ADGRB2	ENSBTAG00000010657	protein_coding
2:135092380-135092381	Deletion	G	-	Heterozygous	P+ Variants	frameshift_variant	HIGH	ARHGEF10L	ENSBTAG00000000684	protein_coding
20:66452176-66452177	Deletion	T	-	Heterozygous	P+ Variants	frameshift_variant	HIGH	TENT4A	ENSBTAG00000003381	protein_coding
20:66452178-66452179	Deletion	C	-	Heterozygous	P+ Variants	frameshift_variant,splice_region_variant	HIGH	TENT4A	ENSBTAG00000003381	protein_coding
21:395519-395520	Deletion	G	-	Heterozygous	P+ Variants	frameshift_variant	HIGH	-	ENSBTAG00000050088	protein_coding
22:12451575-12451576	Deletion	G	-	Heterozygous	P+ Variants	frameshift_variant	HIGH	TTC21A	ENSBTAG00000010477	protein_coding
22:48964456-48964458	Deletion	GG	-	Heterozygous	P+ Variants	frameshift_variant,splice_donor_region_variant	HIGH	ABHD14B	ENSBTAG00000037377	protein_coding
22:50512049-50512056	Deletion	GTACAGC	-	Heterozygous	P+ Variants	frameshift_variant,splice_region_variant	HIGH	MST1	ENSBTAG00000011585	protein_coding
22:51311028-51311029	Deletion	T	-	Heterozygous	P+ Variants	splice_donor_variant	HIGH	COL7A1	ENSBTAG00000019081	protein_coding
22:51423865-51423866	Deletion	T	-	Heterozygous	P+ Variants	splice_donor_variant	HIGH	CCDC51	ENSBTAG00000013413	protein_coding
23:15063378-15063379	Deletion	G	-	Heterozygous	P+ Variants	frameshift_variant,splice_region_variant	HIGH	-	ENSBTAG00000021359	protein_coding
23:15833563-15833564	Deletion	G	-	Heterozygous	P+ Variants	frameshift_variant	HIGH	C23H6orf132	ENSBTAG00000051116	protein_coding
23:25609505-25609506	Deletion	G	-	Homozygous	P+ Variants	frameshift_variant	HIGH	BOLA-DQB	ENSBTAG00000021077	protein_coding
23:45185418-45185419	Deletion	G	-	Heterozygous	P+ Variants	frameshift_variant	HIGH	-	ENSBTAG00000055798	protein_coding
23:45185420-45185421	Deletion	C	-	Heterozygous	P+ Variants	frameshift_variant	HIGH	-	ENSBTAG00000055798	protein_coding
23:48528789-48528790	Deletion	G	-	Heterozygous	P+ Variants	frameshift_variant	HIGH	LY86	ENSBTAG00000031444	protein_coding
25:1650900-1650901	Deletion	C	-	Heterozygous	P+ Variants	splice_donor_variant	HIGH	PKD1	ENSBTAG00000020619	protein_coding
25:1948157-1948158	Deletion	T	-	Heterozygous	P+ Variants	frameshift_variant	HIGH	CCNF	ENSBTAG00000065153	protein_coding
25:27063464-27063465	Deletion	C	-	Heterozygous	P+ Variants	frameshift_variant	HIGH	FBXL19	ENSBTAG00000040555	protein_coding
25:33206864-33206865	Deletion	T	-	Heterozygous	P+ Variants	frameshift_variant,splice_region_variant	HIGH	EIF4H	ENSBTAG00000047249	protein_coding
25:33472870-33472872	Deletion	CA	-	Heterozygous	P+ Variants	splice_acceptor_variant,splice_polypyrimidine_tract_variant,intron_variant	HIGH	METTL27	ENSBTAG00000001374	protein_coding
25:35971077-35971078	Deletion	G	-	Heterozygous	P+ Variants	frameshift_variant	HIGH	FBXO24	ENSBTAG00000003169	protein_coding
25:39600268-39600269	Deletion	C	-	Heterozygous	P+ Variants	splice_donor_variant	HIGH	SDK1	ENSBTAG00000004035	protein_coding
26:17301924-17301925	Deletion	T	-	Heterozygous	P+ Variants	splice_donor_variant	HIGH	-	ENSBTAG00000039132	protein_coding
26:32991950-32991951	Deletion	G	-	Heterozygous	P+ Variants	splice_acceptor_variant	HIGH	VTI1A	ENSBTAG00000050055	protein_coding
26:36627242-36627244	Deletion	TG	-	Heterozygous	P+ Variants	frameshift_variant,splice_region_variant	HIGH	GFRA1	ENSBTAG00000019297	protein_coding
26:36627245-36627252	Deletion	TGGAAAA	-	Heterozygous	P+ Variants	frameshift_variant	HIGH	GFRA1	ENSBTAG00000019297	protein_coding
26:36627254-36627255	Deletion	T	-	Heterozygous	P+ Variants	frameshift_variant,splice_region_variant	HIGH	GFRA1	ENSBTAG00000019297	protein_coding
27:1382310-1382311	Deletion	C	-	Heterozygous	P+ Variants	frameshift_variant,splice_region_variant	HIGH	ARHGEF10	ENSBTAG00000008585	protein_coding
27:37219915-37219916	Deletion	A	-	Heterozygous	P+ Variants	splice_donor_variant	HIGH	DKK4	ENSBTAG00000000226	protein_coding
29:26165099-26165100	Deletion	G	-	Heterozygous	P+ Variants	splice_acceptor_variant	HIGH	UEVLD	ENSBTAG00000013568	protein_coding
29:43047605-43047609	Deletion	CTTA	-	Heterozygous	P+ Variants	splice_donor_variant,splice_donor_5th_base_variant,intron_variant	HIGH	MEN1	ENSBTAG00000002095	protein_coding
29:44858016-44858020	Deletion	CCAG	-	Heterozygous	P+ Variants	frameshift_variant,splice_region_variant	HIGH	RCE1	ENSBTAG00000019696	protein_coding
29:45224558-45224559	Deletion	G	-	Heterozygous	P+ Variants	frameshift_variant,splice_region_variant	HIGH	SSH3	ENSBTAG00000031590	protein_coding
29:45321555-45321556	Deletion	A	-	Heterozygous	P+ Variants	splice_acceptor_variant	HIGH	RPS6KB2	ENSBTAG00000009175	protein_coding
3:559351-559352	Deletion	G	-	Heterozygous	P+ Variants	frameshift_variant	HIGH	GPR161	ENSBTAG00000000616	protein_coding
3:59448008-59448009	Deletion	G	-	Heterozygous	P+ Variants	frameshift_variant,splice_region_variant	HIGH	SSX2IP	ENSBTAG00000018942	protein_coding
3:100726961-100726962	Deletion	G	-	Heterozygous	P+ Variants	frameshift_variant,splice_region_variant	HIGH	MUTYH	ENSBTAG00000011242	protein_coding
3:100727484-100727486	Deletion	CA	-	Heterozygous	P+ Variants	frameshift_variant,splice_region_variant	HIGH	MUTYH	ENSBTAG00000011242	protein_coding
3:115604009-115604010	Deletion	A	-	Heterozygous	P+ Variants	frameshift_variant	HIGH	AGAP1	ENSBTAG00000016504	protein_coding
4:50162233-50162235	Deletion	TT	-	Heterozygous	P+ Variants	frameshift_variant	HIGH	-	ENSBTAG00000036154	protein_coding
4:69679153-69679155	Deletion	AT	-	Heterozygous	P+ Variants	frameshift_variant	HIGH	-	ENSBTAG00000066418	protein_coding
4:82693396-82693400	Deletion	CATT	-	Heterozygous	P+ Variants	frameshift_variant	HIGH	-	ENSBTAG00000055254	protein_coding
4:99236935-99236943	Deletion	TATCATAC	-	Heterozygous	P+ Variants	frameshift_variant,splice_region_variant	HIGH	CNOT4	ENSBTAG00000017919	protein_coding
5:26513553-26513554	Deletion	T	-	Heterozygous	P+ Variants	frameshift_variant	HIGH	NPFF	ENSBTAG00000002401	protein_coding
5:26513555-26513556	Deletion	A	-	Heterozygous	P+ Variants	frameshift_variant	HIGH	NPFF	ENSBTAG00000002401	protein_coding
5:112707543-112707545	Deletion	GA	-	Heterozygous	P+ Variants	frameshift_variant	HIGH	XRCC6	ENSBTAG00000006103	protein_coding
6:63290578-63290580	Deletion	TT	-	Heterozygous	P+ Variants	frameshift_variant	HIGH	GUF1	ENSBTAG00000000285	protein_coding
6:70881778-70881779	Deletion	C	-	Heterozygous	P+ Variants	splice_acceptor_variant	HIGH	CLOCK	ENSBTAG00000044044	protein_coding
6:70881780-70881781	Deletion	G	-	Heterozygous	P+ Variants	frameshift_variant,splice_region_variant	HIGH	CLOCK	ENSBTAG00000044044	protein_coding
7:4081647-4081648	Deletion	A	-	Heterozygous	P+ Variants	frameshift_variant	HIGH	BORCS8	ENSBTAG00000025817	protein_coding
7:11774660-11774662	Deletion	AC	-	Heterozygous	P+ Variants	splice_donor_variant	HIGH	CC2D1A	ENSBTAG00000006068	protein_coding
7:12781197-12781198	Deletion	C	-	Heterozygous	P+ Variants	frameshift_variant	HIGH	TRIR	ENSBTAG00000011825	protein_coding
7:19273783-19273784	Deletion	A	-	Heterozygous	P+ Variants	splice_acceptor_variant	HIGH	ARRDC5	ENSBTAG00000031673	protein_coding
8:69867810-69867811	Deletion	T	-	Heterozygous	P+ Variants	splice_donor_variant	HIGH	SORBS3	ENSBTAG00000014401	protein_coding
8:103438628-103438629	Deletion	C	-	Heterozygous	P+ Variants	frameshift_variant,splice_region_variant	HIGH	COL27A1	ENSBTAG00000019807	protein_coding
8:112291081-112291086	Deletion	CTGTG	-	Heterozygous	P+ Variants	frameshift_variant,splice_region_variant	HIGH	SNTG2	ENSBTAG00000050783	protein_coding
9:84723228-84723229	Deletion	A	-	Heterozygous	P+ Variants	frameshift_variant	HIGH	-	ENSBTAG00000038112	protein_coding
9:96065296-96065298	Deletion	TT	-	Heterozygous	P+ Variants	frameshift_variant	HIGH	PNLDC1	ENSBTAG00000015166	protein_coding
9:102385258-102385259	Deletion	T	-	Heterozygous	P+ Variants	frameshift_variant,splice_region_variant	HIGH	AFDN	ENSBTAG00000005557	protein_coding
X:7983539-7983540	Deletion	G	-	Heterozygous	P+ Variants	frameshift_variant	HIGH	-	ENSBTAG00000008388	protein_coding

## Sheet: Supplementary Table S6
Table S6. Variants uniquely identified in Streptococcus agalactiae-positive group (Sa+)
Type of variant		Total number of variants		Number of variants per region			Splice effect
SNPs		201,984		coding	137,528		25
							67
				non coding	64,456		2
INSs		22,819		coding	16,531		5
							40
				non coding	6,288		-
DELs		20,795		coding	15,017		29
							17
				non coding	5,778		-
1 SEE, Slice Site Effect: number of variants falling within potential splice sites, predicted by the CLC genomic workbench (Qiagen). SNPs, single nucleotide polymorphisms; INSs, insertions; DELs, deletions.

## Sheet: Supplementary Table S7
Table S7. Variants uniquely identified in Streptococcus agalactiae-positive group (Sa+) and the predicted high impact consequence
CLC Genomic workbench						Variant Effect Predictor
Position	Type	Reference	Alternative allele	Zygosity	Origin tracks	Consequence	Impact	Gene Symbol	Ensembl ID	Biotype
10:23669531-23669531	Insertion	-	T	Heterozygous	Sa+ Variants	frameshift_variant	HIGH	-	ENSBTAG00000056099	protein_coding
10:23766491-23766491	Insertion	-	G	Heterozygous	Sa+ Variants	frameshift_variant	HIGH	-	ENSBTAG00000062556	TR_V_gene
10:37262521-37262521	Insertion	-	G	Heterozygous	Sa+ Variants	splice_acceptor_variant,non_coding_transcript_variant	HIGH	SPTBN5	ENSBTAG00000006790	pseudogene
10:77059393-77059393	Insertion	-	T	Heterozygous	Sa+ Variants	frameshift_variant	HIGH	CHURC1	ENSBTAG00000003469	protein_coding
11:12934863-12934863	Insertion	-	G	Heterozygous	Sa+ Variants	frameshift_variant,splice_region_variant,intron_variant	HIGH	DYSF	ENSBTAG00000013290	protein_coding
11:30817642-30817642	Insertion	-	G	Heterozygous	Sa+ Variants	frameshift_variant,splice_region_variant	HIGH	PPP1R21	ENSBTAG00000002570	protein_coding
11:47300786-47300786	Insertion	-	C	Heterozygous	Sa+ Variants	frameshift_variant,splice_region_variant	HIGH	-	ENSBTAG00000003408	protein_coding
11:74422562-74422562	Insertion	-	T	Heterozygous	Sa+ Variants	frameshift_variant,splice_region_variant	HIGH	CENPO	ENSBTAG00000015014	protein_coding
11:86174828-86174828	Insertion	-	C	Heterozygous	Sa+ Variants	frameshift_variant,start_lost	HIGH	LPIN1	ENSBTAG00000007689	protein_coding
11:106086309-106086309	Insertion	-	C	Heterozygous	Sa+ Variants	frameshift_variant,splice_region_variant	HIGH	ENTPD2	ENSBTAG00000048125	protein_coding
12:70110939-70110939	Insertion	-	A	Heterozygous	Sa+ Variants	frameshift_variant	HIGH	-	ENSBTAG00000069422	protein_coding
12:70557062-70557062	Insertion	-	T	Homozygous	Sa+ Variants	frameshift_variant,splice_region_variant	HIGH	-	ENSBTAG00000046041	protein_coding
13:17655613-17655613	Insertion	-	C	Heterozygous	Sa+ Variants	frameshift_variant	HIGH	ANKRD26	ENSBTAG00000008288	protein_coding
13:23338925-23338925	Insertion	-	CC	Heterozygous	Sa+ Variants	frameshift_variant	HIGH	-	ENSBTAG00000059433	protein_coding
13:39333543-39333543	Insertion	-	G	Homozygous	Sa+ Variants	frameshift_variant,splice_region_variant	HIGH	SLC24A3	ENSBTAG00000011882	protein_coding
13:63829550-63829550	Insertion	-	GTAT	Heterozygous	Sa+ Variants	frameshift_variant,splice_region_variant	HIGH	ITCH	ENSBTAG00000000308	protein_coding
15:52798709-52798709	Insertion	-	G	Heterozygous	Sa+ Variants	frameshift_variant	HIGH	-	ENSBTAG00000067580	protein_coding
16:56108641-56108641	Insertion	-	A	Heterozygous	Sa+ Variants	frameshift_variant,splice_region_variant	HIGH	RABGAP1L	ENSBTAG00000049490	protein_coding
16:73512382-73512382	Insertion	-	C	Heterozygous	Sa+ Variants	frameshift_variant	HIGH	IRF6	ENSBTAG00000002849	protein_coding
16:76037178-76037178	Insertion	-	C	Heterozygous	Sa+ Variants	frameshift_variant	HIGH	ASPM	ENSBTAG00000007860	protein_coding
17:69561612-69561612	Insertion	-	T	Heterozygous	Sa+ Variants	splice_acceptor_variant	HIGH	PES1	ENSBTAG00000007728	protein_coding
18:35436351-35436351	Insertion	-	CCAC	Heterozygous	Sa+ Variants	frameshift_variant,splice_region_variant	HIGH	SLC12A4	ENSBTAG00000018045	protein_coding
18:36740399-36740399	Insertion	-	C	Heterozygous	Sa+ Variants	frameshift_variant,splice_region_variant,intron_variant	HIGH	NFAT5	ENSBTAG00000013412	protein_coding
18:49917682-49917682	Insertion	-	T	Heterozygous	Sa+ Variants	frameshift_variant,splice_region_variant	HIGH	LTBP4	ENSBTAG00000004757	protein_coding
18:50761263-50761263	Insertion	-	T	Heterozygous	Sa+ Variants	frameshift_variant,splice_region_variant	HIGH	-	ENSBTAG00000062380	protein_coding
18:51362146-51362146	Insertion	-	T	Heterozygous	Sa+ Variants	frameshift_variant,splice_region_variant	HIGH	RPS19	ENSBTAG00000011963	protein_coding
18:62309697-62309697	Insertion	-	G	Heterozygous	Sa+ Variants	frameshift_variant,splice_region_variant	HIGH	PPP1R12C	ENSBTAG00000017847	protein_coding
19:34256262-34256262	Insertion	-	AG	Heterozygous	Sa+ Variants	frameshift_variant	HIGH	FAM83G	ENSBTAG00000003705	protein_coding
19:51108300-51108300	Insertion	-	C	Heterozygous	Sa+ Variants	frameshift_variant	HIGH	SLC25A10	ENSBTAG00000055145	protein_coding
19:53975463-53975463	Insertion	-	G	Heterozygous	Sa+ Variants	frameshift_variant,splice_region_variant	HIGH	AFMID	ENSBTAG00000007125	protein_coding
19:58100911-58100911	Insertion	-	T	Heterozygous	Sa+ Variants	frameshift_variant	HIGH	VCF1	ENSBTAG00000006088	protein_coding
2:15270194-15270194	Insertion	-	CC	Heterozygous	Sa+ Variants	frameshift_variant	HIGH	-	ENSBTAG00000064762	protein_coding
2:62077894-62077894	Insertion	-	T	Heterozygous	Sa+ Variants	splice_donor_variant	HIGH	ZRANB3	ENSBTAG00000026842	protein_coding
2:71782576-71782576	Insertion	-	A	Heterozygous	Sa+ Variants	frameshift_variant,splice_region_variant	HIGH	EPB41L5	ENSBTAG00000018236	protein_coding
2:73133373-73133373	Insertion	-	T	Heterozygous	Sa+ Variants	frameshift_variant,splice_region_variant	HIGH	CLASP1	ENSBTAG00000019781	protein_coding
2:90802111-90802111	Insertion	-	A	Heterozygous	Sa+ Variants	frameshift_variant,splice_region_variant	HIGH	NOP58	ENSBTAG00000005517	protein_coding
21:338569-338569	Insertion	-	G	Heterozygous	Sa+ Variants	frameshift_variant	HIGH	-	ENSBTAG00000048048	protein_coding
21:30938098-30938098	Insertion	-	A	Heterozygous	Sa+ Variants	frameshift_variant	HIGH	PSMA4	ENSBTAG00000014440	protein_coding
22:189345-189345	Insertion	-	A	Heterozygous	Sa+ Variants	frameshift_variant	HIGH	MRPS24	ENSBTAG00000007398	protein_coding
22:48695580-48695580	Insertion	-	T	Heterozygous	Sa+ Variants	splice_acceptor_variant	HIGH	ALAS1	ENSBTAG00000004118	protein_coding
23:27233800-27233800	Insertion	-	T	Heterozygous	Sa+ Variants	frameshift_variant	HIGH	PPT2	ENSBTAG00000004436	protein_coding
23:28353100-28353100	Insertion	-	A	Heterozygous	Sa+ Variants	frameshift_variant	HIGH	C23H6orf136	ENSBTAG00000006958	protein_coding
23:28524755-28524755	Insertion	-	C	Heterozygous	Sa+ Variants	frameshift_variant	HIGH	-	ENSBTAG00000002069	protein_coding
24:46651530-46651530	Insertion	-	G	Homozygous	Sa+ Variants	frameshift_variant	HIGH	-	ENSBTAG00000047547	protein_coding
25:1364326-1364326	Insertion	-	G	Heterozygous	Sa+ Variants	frameshift_variant	HIGH	NUBP2	ENSBTAG00000016561	protein_coding
25:32657261-32657261	Insertion	-	T	Heterozygous	Sa+ Variants	frameshift_variant	HIGH	-	ENSBTAG00000014417	protein_coding
25:32763075-32763075	Insertion	-	T	Heterozygous	Sa+ Variants	frameshift_variant,splice_donor_region_variant	HIGH	NCF1	ENSBTAG00000003305	protein_coding
26:13090561-13090561	Insertion	-	TATGCATAG	Heterozygous	Sa+ Variants	stop_gained,inframe_insertion,splice_region_variant	HIGH	HECTD2	ENSBTAG00000011651	protein_coding
26:14399365-14399365	Insertion	-	GTAAGAT	Heterozygous	Sa+ Variants	frameshift_variant,splice_region_variant	HIGH	EXOC6	ENSBTAG00000021116	protein_coding
26:25512062-25512062	Insertion	-	CC	Heterozygous	Sa+ Variants	frameshift_variant,splice_region_variant	HIGH	SCART1	ENSBTAG00000010522	protein_coding
28:4236568-4236568	Insertion	-	C	Heterozygous	Sa+ Variants	frameshift_variant	HIGH	-	ENSBTAG00000012132	protein_coding
28:44132005-44132005	Insertion	-	C	Heterozygous	Sa+ Variants	frameshift_variant,splice_region_variant	HIGH	WASHC2A	ENSBTAG00000018915	protein_coding
29:49388665-49388665	Insertion	-	C	Heterozygous	Sa+ Variants	frameshift_variant	HIGH	TH	ENSBTAG00000026768	protein_coding
29:50442497-50442497	Insertion	-	CTA	Heterozygous	Sa+ Variants	stop_gained,inframe_insertion,splice_region_variant	HIGH	AP2A2	ENSBTAG00000009915	protein_coding
3:45521561-45521561	Insertion	-	GTAA	Heterozygous	Sa+ Variants	frameshift_variant,splice_region_variant	HIGH	DPYD	ENSBTAG00000031358	protein_coding
3:99773794-99773794	Insertion	-	A	Heterozygous	Sa+ Variants	frameshift_variant	HIGH	-	ENSBTAG00000063657	protein_coding
4:29106847-29106847	Insertion	-	GTAT	Heterozygous	Sa+ Variants	frameshift_variant,splice_region_variant	HIGH	ITGB8	ENSBTAG00000003709	protein_coding
4:60731015-60731015	Insertion	-	G	Heterozygous	Sa+ Variants	frameshift_variant	HIGH	AOAH	ENSBTAG00000018119	protein_coding
4:61261854-61261854	Insertion	-	G	Heterozygous	Sa+ Variants	frameshift_variant,splice_region_variant	HIGH	SEPTIN7	ENSBTAG00000001182	protein_coding
4:118222365-118222365	Insertion	-	A	Heterozygous	Sa+ Variants	splice_acceptor_variant	HIGH	LMBR1	ENSBTAG00000030817	protein_coding
5:43298079-43298079	Insertion	-	G	Heterozygous	Sa+ Variants	frameshift_variant	HIGH	-	ENSBTAG00000063083	protein_coding
5:61047550-61047550	Insertion	-	AAAA	Heterozygous	Sa+ Variants	frameshift_variant	HIGH	-	ENSBTAG00000066600	protein_coding
5:99461927-99461927	Insertion	-	GTAA	Homozygous	Sa+ Variants	frameshift_variant,splice_region_variant	HIGH	-	ENSBTAG00000051183	protein_coding
7:4935922-4935922	Insertion	-	TA	Heterozygous	Sa+ Variants	frameshift_variant	HIGH	-	ENSBTAG00000054700	protein_coding
7:4935923-4935923	Insertion	-	AGAA	Heterozygous	Sa+ Variants	frameshift_variant	HIGH	-	ENSBTAG00000054700	protein_coding
7:18690964-18690964	Insertion	-	GTAG	Heterozygous	Sa+ Variants	frameshift_variant,splice_region_variant	HIGH	SAFB2	ENSBTAG00000001790	protein_coding
7:61875139-61875139	Insertion	-	GTGA	Heterozygous	Sa+ Variants	frameshift_variant,splice_region_variant	HIGH	NDST1	ENSBTAG00000001692	protein_coding
7:106499387-106499387	Insertion	-	A	Heterozygous	Sa+ Variants	frameshift_variant	HIGH	EFNA5	ENSBTAG00000016515	protein_coding
8:7624219-7624219	Insertion	-	TTTG	Heterozygous	Sa+ Variants	frameshift_variant	HIGH	FDFT1	ENSBTAG00000012432	protein_coding
8:23785325-23785325	Insertion	-	T	Heterozygous	Sa+ Variants	frameshift_variant,splice_region_variant	HIGH	MLLT3	ENSBTAG00000014124	protein_coding
8:67270993-67270993	Insertion	-	G	Heterozygous	Sa+ Variants	frameshift_variant,splice_donor_region_variant	HIGH	SLC18A1	ENSBTAG00000020788	protein_coding
8:72805551-72805551	Insertion	-	C	Heterozygous	Sa+ Variants	frameshift_variant,splice_region_variant	HIGH	KCTD9	ENSBTAG00000012382	protein_coding
9:39017092-39017092	Insertion	-	C	Heterozygous	Sa+ Variants	frameshift_variant,splice_region_variant	HIGH	REV3L	ENSBTAG00000010760	protein_coding
9:104062072-104062072	Insertion	-	TC	Heterozygous	Sa+ Variants	frameshift_variant	HIGH	-	ENSBTAG00000067528	protein_coding
X:132676793-132676793	Insertion	-	C	Heterozygous	Sa+ Variants	frameshift_variant,splice_region_variant	HIGH	WWC3	ENSBTAG00000013824	protein_coding
1:45880547-45880548	Deletion	G	-	Heterozygous	Sa+ Variants	frameshift_variant,splice_region_variant	HIGH	SENP7	ENSBTAG00000016932	protein_coding
1:106796874-106796875	Deletion	A	-	Heterozygous	Sa+ Variants	frameshift_variant	HIGH	-	ENSBTAG00000049656	protein_coding
1:118978704-118978705	Deletion	T	-	Heterozygous	Sa+ Variants	frameshift_variant	HIGH	CP	ENSBTAG00000012164	protein_coding
1:149318669-149318670	Deletion	A	-	Heterozygous	Sa+ Variants	frameshift_variant	HIGH	-	ENSBTAG00000057342	protein_coding
1:153217614-153217615	Deletion	C	-	Heterozygous	Sa+ Variants	frameshift_variant,splice_region_variant	HIGH	GALNT15	ENSBTAG00000008240	protein_coding
1:157546058-157546059	Deletion	A	-	Homozygous	Sa+ Variants	frameshift_variant	HIGH	PRDM9	ENSBTAG00000004538	protein_coding
1:157546331-157546332	Deletion	T	-	Heterozygous	Sa+ Variants	frameshift_variant	HIGH	PRDM9	ENSBTAG00000004538	protein_coding
1:157546333-157546334	Deletion	T	-	Heterozygous	Sa+ Variants	frameshift_variant	HIGH	PRDM9	ENSBTAG00000004538	protein_coding
1:157546439-157546440	Deletion	G	-	Heterozygous	Sa+ Variants	frameshift_variant	HIGH	PRDM9	ENSBTAG00000004538	protein_coding
10:22731802-22731803	Deletion	T	-	Heterozygous	Sa+ Variants	frameshift_variant	HIGH	-	ENSBTAG00000067932	TR_V_gene
10:43744433-43744437	Deletion	TTAT	-	Heterozygous	Sa+ Variants	frameshift_variant	HIGH	PYGL	ENSBTAG00000011494	protein_coding
10:44939046-44939048	Deletion	AC	-	Heterozygous	Sa+ Variants	frameshift_variant	HIGH	NID2	ENSBTAG00000021945	protein_coding
10:45708416-45708419	Deletion	TAA	-	Heterozygous	Sa+ Variants	splice_donor_variant,splice_donor_region_variant,intron_variant	HIGH	CSNK1G1	ENSBTAG00000016823	protein_coding
10:47016374-47016375	Deletion	G	-	Heterozygous	Sa+ Variants	frameshift_variant	HIGH	TPM1	ENSBTAG00000005373	protein_coding
10:84705213-84705215	Deletion	GC	-	Heterozygous	Sa+ Variants	frameshift_variant	HIGH	PAPLN	ENSBTAG00000011680	protein_coding
11:227081-227087	Deletion	TAAAAT	-	Heterozygous	Sa+ Variants	splice_donor_variant,splice_donor_5th_base_variant,intron_variant	HIGH	ZC3H8	ENSBTAG00000015965	protein_coding
11:95912070-95912071	Deletion	T	-	Heterozygous	Sa+ Variants	frameshift_variant	HIGH	GOLGA1	ENSBTAG00000015286	protein_coding
12:11142539-11142542	Deletion	CTG	-	Heterozygous	Sa+ Variants	splice_acceptor_variant,splice_polypyrimidine_tract_variant,intron_variant	HIGH	SUGT1	ENSBTAG00000002137	protein_coding
12:35517288-35517289	Deletion	C	-	Heterozygous	Sa+ Variants	frameshift_variant	HIGH	-	ENSBTAG00000068038	protein_coding
12:70110934-70110935	Deletion	A	-	Heterozygous	Sa+ Variants	frameshift_variant	HIGH	-	ENSBTAG00000069422	protein_coding
12:70551264-70551265	Deletion	G	-	Heterozygous	Sa+ Variants	frameshift_variant	HIGH	-	ENSBTAG00000046041	protein_coding
12:71780275-71780277	Deletion	TT	-	Heterozygous	Sa+ Variants	frameshift_variant	HIGH	-	ENSBTAG00000059308	protein_coding
13:10884696-10884697	Deletion	C	-	Heterozygous	Sa+ Variants	frameshift_variant	HIGH	-	ENSBTAG00000064758	protein_coding
13:21555978-21555979	Deletion	G	-	Heterozygous	Sa+ Variants	splice_acceptor_variant	HIGH	PLXDC2	ENSBTAG00000009475	protein_coding
13:51418424-51418425	Deletion	A	-	Heterozygous	Sa+ Variants	frameshift_variant	HIGH	CENPB	ENSBTAG00000045784	protein_coding
13:52131883-52131885	Deletion	CA	-	Heterozygous	Sa+ Variants	frameshift_variant	HIGH	MRPS26	ENSBTAG00000000825	protein_coding
14:10631296-10631297	Deletion	T	-	Heterozygous	Sa+ Variants	frameshift_variant	HIGH	CYRIB	ENSBTAG00000020801	protein_coding
15:15448654-15448655	Deletion	G	-	Heterozygous	Sa+ Variants	splice_acceptor_variant	HIGH	CWC15	ENSBTAG00000007913	protein_coding
17:17202700-17202701	Deletion	T	-	Heterozygous	Sa+ Variants	frameshift_variant,start_lost,start_retained_variant	HIGH	ELMOD2	ENSBTAG00000014007	protein_coding
17:18026870-18026872	Deletion	AA	-	Heterozygous	Sa+ Variants	frameshift_variant	HIGH	MGST2	ENSBTAG00000021779	protein_coding
17:68578544-68578546	Deletion	CC	-	Heterozygous	Sa+ Variants	frameshift_variant	HIGH	EWSR1	ENSBTAG00000017755	protein_coding
18:4455795-4455796	Deletion	T	-	Heterozygous	Sa+ Variants	frameshift_variant	HIGH	-	ENSBTAG00000060499	protein_coding
18:16490947-16490952	Deletion	CTTAC	-	Heterozygous	Sa+ Variants	frameshift_variant,splice_region_variant	HIGH	ABCC12	ENSBTAG00000044191	protein_coding
18:50562411-50562413	Deletion	CT	-	Heterozygous	Sa+ Variants	splice_acceptor_variant	HIGH	B3GNT8	ENSBTAG00000059912	protein_coding
18:51737489-51737490	Deletion	G	-	Heterozygous	Sa+ Variants	frameshift_variant	HIGH	ZNF575	ENSBTAG00000030939	protein_coding
18:53693810-53693811	Deletion	C	-	Heterozygous	Sa+ Variants	frameshift_variant	HIGH	CCDC8	ENSBTAG00000018181	protein_coding
18:56016135-56016136	Deletion	T	-	Heterozygous	Sa+ Variants	frameshift_variant	HIGH	PRR12	ENSBTAG00000014454	protein_coding
18:56016141-56016145	Deletion	CCAC	-	Heterozygous	Sa+ Variants	frameshift_variant	HIGH	PRR12	ENSBTAG00000014454	protein_coding
18:64767233-64767234	Deletion	T	-	Heterozygous	Sa+ Variants	frameshift_variant	HIGH	ZNF550	ENSBTAG00000009460	protein_coding
19:29651584-29651585	Deletion	A	-	Heterozygous	Sa+ Variants	frameshift_variant	HIGH	SCO1	ENSBTAG00000021780	protein_coding
19:38990351-38990352	Deletion	C	-	Heterozygous	Sa+ Variants	frameshift_variant	HIGH	GPR179	ENSBTAG00000001804	protein_coding
19:38990353-38990354	Deletion	T	-	Heterozygous	Sa+ Variants	frameshift_variant	HIGH	GPR179	ENSBTAG00000001804	protein_coding
19:50144973-50144974	Deletion	A	-	Heterozygous	Sa+ Variants	splice_donor_variant	HIGH	HEXD	ENSBTAG00000018175	protein_coding
19:55704182-55704183	Deletion	A	-	Heterozygous	Sa+ Variants	frameshift_variant	HIGH	FBF1	ENSBTAG00000030175	protein_coding
2:37710104-37710109	Deletion	CCTCA	-	Heterozygous	Sa+ Variants	frameshift_variant,splice_region_variant	HIGH	PKP4	ENSBTAG00000013773	protein_coding
2:121572475-121572476	Deletion	C	-	Heterozygous	Sa+ Variants	frameshift_variant	HIGH	-	ENSBTAG00000051364	protein_coding
20:23878642-23878643	Deletion	T	-	Heterozygous	Sa+ Variants	frameshift_variant	HIGH	-	ENSBTAG00000068803	protein_coding
21:44948099-44948100	Deletion	T	-	Heterozygous	Sa+ Variants	splice_acceptor_variant	HIGH	EAPP	ENSBTAG00000003419	protein_coding
21:67779006-67779008	Deletion	CA	-	Heterozygous	Sa+ Variants	frameshift_variant	HIGH	-	ENSBTAG00000049333	protein_coding
22:29206770-29206771	Deletion	G	-	Heterozygous	Sa+ Variants	frameshift_variant	HIGH	RYBP	ENSBTAG00000022689	protein_coding
23:21302267-21302268	Deletion	A	-	Homozygous	Sa+ Variants	frameshift_variant	HIGH	-	ENSBTAG00000067733	protein_coding
23:21302285-21302286	Deletion	T	-	Homozygous	Sa+ Variants	frameshift_variant	HIGH	-	ENSBTAG00000067733	protein_coding
23:28723226-28723227	Deletion	T	-	Heterozygous	Sa+ Variants	frameshift_variant	HIGH	-	ENSBTAG00000002069	protein_coding
23:40851149-40851150	Deletion	T	-	Heterozygous	Sa+ Variants	frameshift_variant	HIGH	GMPR	ENSBTAG00000015743	protein_coding
23:48034554-48034555	Deletion	G	-	Heterozygous	Sa+ Variants	frameshift_variant	HIGH	SSR1	ENSBTAG00000022731	protein_coding
23:48034571-48034572	Deletion	G	-	Heterozygous	Sa+ Variants	frameshift_variant	HIGH	SSR1	ENSBTAG00000022731	protein_coding
24:2156185-2156186	Deletion	T	-	Heterozygous	Sa+ Variants	frameshift_variant,splice_region_variant	HIGH	GALR1	ENSBTAG00000021003	protein_coding
24:46651537-46651538	Deletion	T	-	Homozygous	Sa+ Variants	frameshift_variant	HIGH	-	ENSBTAG00000047547	protein_coding
25:10425745-10425747	Deletion	CT	-	Heterozygous	Sa+ Variants	frameshift_variant	HIGH	TXNDC11	ENSBTAG00000014823	protein_coding
25:32657399-32657400	Deletion	G	-	Heterozygous	Sa+ Variants	frameshift_variant	HIGH	-	ENSBTAG00000014417	protein_coding
25:33734904-33734905	Deletion	G	-	Heterozygous	Sa+ Variants	frameshift_variant	HIGH	FZD9	ENSBTAG00000051341	protein_coding
25:36860370-36860372	Deletion	AC	-	Heterozygous	Sa+ Variants	frameshift_variant	HIGH	FAM200A	ENSBTAG00000051481	protein_coding
26:10054906-10054907	Deletion	A	-	Heterozygous	Sa+ Variants	frameshift_variant	HIGH	-	ENSBTAG00000065683	protein_coding
26:22813781-22813782	Deletion	G	-	Heterozygous	Sa+ Variants	frameshift_variant,splice_region_variant	HIGH	PPRC1	ENSBTAG00000007427	protein_coding
28:27965047-27965049	Deletion	TC	-	Heterozygous	Sa+ Variants	splice_acceptor_variant,coding_sequence_variant	HIGH	PSAP	ENSBTAG00000021499	protein_coding
29:41088600-41088601	Deletion	C	-	Heterozygous	Sa+ Variants	frameshift_variant	HIGH	TAF6L	ENSBTAG00000009484	protein_coding
3:10620549-10620550	Deletion	T	-	Heterozygous	Sa+ Variants	splice_donor_variant,non_coding_transcript_variant	HIGH	-	ENSBTAG00000066380	lncRNA
3:15539624-15539625	Deletion	G	-	Heterozygous	Sa+ Variants	frameshift_variant,splice_region_variant	HIGH	ADAM15	ENSBTAG00000010663	protein_coding
3:34557704-34557705	Deletion	T	-	Heterozygous	Sa+ Variants	frameshift_variant	HIGH	-	ENSBTAG00000007333	protein_coding
3:112324465-112324467	Deletion	TG	-	Heterozygous	Sa+ Variants	frameshift_variant,splice_region_variant	HIGH	ZSCAN20	ENSBTAG00000019555	protein_coding
3:115604007-115604011	Deletion	AGAT	-	Heterozygous	Sa+ Variants	frameshift_variant	HIGH	AGAP1	ENSBTAG00000016504	protein_coding
3:117410621-117410623	Deletion	AG	-	Heterozygous	Sa+ Variants	frameshift_variant,splice_region_variant	HIGH	SCLY	ENSBTAG00000017826	protein_coding
4:10588021-10588022	Deletion	C	-	Heterozygous	Sa+ Variants	splice_acceptor_variant	HIGH	HEPACAM2	ENSBTAG00000012456	protein_coding
4:82693391-82693392	Deletion	A	-	Heterozygous	Sa+ Variants	frameshift_variant	HIGH	-	ENSBTAG00000055254	protein_coding
4:106088645-106088646	Deletion	C	-	Heterozygous	Sa+ Variants	frameshift_variant	HIGH	-	ENSBTAG00000047919	protein_coding
4:112315358-112315359	Deletion	A	-	Heterozygous	Sa+ Variants	splice_acceptor_variant	HIGH	ZNF282	ENSBTAG00000020448	protein_coding
5:351370-351371	Deletion	C	-	Heterozygous	Sa+ Variants	frameshift_variant,splice_region_variant	HIGH	-	ENSBTAG00000037552	protein_coding
5:1294678-1294684	Deletion	AGCCAT	-	Heterozygous	Sa+ Variants	start_lost,inframe_deletion	HIGH	ZFC3H1	ENSBTAG00000012267	protein_coding
5:44994534-44994536	Deletion	TG	-	Heterozygous	Sa+ Variants	frameshift_variant,splice_region_variant	HIGH	MDM2	ENSBTAG00000010422	protein_coding
5:61047550-61047551	Deletion	A	-	Heterozygous	Sa+ Variants	frameshift_variant	HIGH	-	ENSBTAG00000066600	protein_coding
5:103294317-103294318	Deletion	T	-	Heterozygous	Sa+ Variants	frameshift_variant	HIGH	-	ENSBTAG00000055973	protein_coding
5:111591184-111591185	Deletion	G	-	Heterozygous	Sa+ Variants	splice_acceptor_variant	HIGH	TNRC6B	ENSBTAG00000021076	protein_coding
6:103394981-103394982	Deletion	G	-	Heterozygous	Sa+ Variants	frameshift_variant,splice_region_variant	HIGH	EVC	ENSBTAG00000004287	protein_coding
7:43860351-43860352	Deletion	G	-	Heterozygous	Sa+ Variants	frameshift_variant,splice_region_variant	HIGH	APC2	ENSBTAG00000015433	protein_coding
7:43860475-43860477	Deletion	CA	-	Heterozygous	Sa+ Variants	frameshift_variant,splice_region_variant	HIGH	APC2	ENSBTAG00000015433	protein_coding
7:44182474-44182475	Deletion	C	-	Heterozygous	Sa+ Variants	frameshift_variant	HIGH	KLF16	ENSBTAG00000038055	protein_coding
7:62026527-62026528	Deletion	G	-	Heterozygous	Sa+ Variants	frameshift_variant	HIGH	SYNPO	ENSBTAG00000013744	protein_coding
7:75195430-75195431	Deletion	T	-	Heterozygous	Sa+ Variants	frameshift_variant,splice_region_variant	HIGH	MAT2B	ENSBTAG00000012350	protein_coding
7:96049026-96049030	Deletion	GAGA	-	Heterozygous	Sa+ Variants	frameshift_variant	HIGH	CAST	ENSBTAG00000000874	protein_coding
7:107508595-107508596	Deletion	G	-	Heterozygous	Sa+ Variants	frameshift_variant	HIGH	FBXL17	ENSBTAG00000054662	protein_coding
8:57579512-57579513	Deletion	C	-	Heterozygous	Sa+ Variants	splice_acceptor_variant	HIGH	TLE1	ENSBTAG00000000256	protein_coding
8:76891965-76891969	Deletion	TAAG	-	Heterozygous	Sa+ Variants	splice_acceptor_variant,splice_polypyrimidine_tract_variant,intron_variant	HIGH	UBQLN1	ENSBTAG00000014827	protein_coding
9:19102961-19102963	Deletion	AT	-	Heterozygous	Sa+ Variants	frameshift_variant	HIGH	LCA5	ENSBTAG00000043950	protein_coding
9:84724110-84724111	Deletion	C	-	Heterozygous	Sa+ Variants	frameshift_variant	HIGH	-	ENSBTAG00000038112	protein_coding
9:84725088-84725089	Deletion	T	-	Heterozygous	Sa+ Variants	frameshift_variant	HIGH	-	ENSBTAG00000038112	protein_coding
9:84725090-84725091	Deletion	A	-	Heterozygous	Sa+ Variants	frameshift_variant	HIGH	-	ENSBTAG00000038112	protein_coding
9:84725092-84725096	Deletion	CCCA	-	Heterozygous	Sa+ Variants	frameshift_variant,splice_region_variant	HIGH	-	ENSBTAG00000038112	protein_coding
9:102385261-102385262	Deletion	C	-	Heterozygous	Sa+ Variants	frameshift_variant	HIGH	AFDN	ENSBTAG00000005557	protein_coding
X:19585610-19585611	Deletion	T	-	Homozygous	Sa+ Variants	frameshift_variant,splice_donor_region_variant	HIGH	-	ENSBTAG00000052733	protein_coding
X:35203659-35203660	Deletion	G	-	Heterozygous	Sa+ Variants	frameshift_variant,splice_region_variant	HIGH	ZNF185	ENSBTAG00000005776	protein_coding
X:35203899-35203901	Deletion	CA	-	Heterozygous	Sa+ Variants	frameshift_variant,splice_region_variant	HIGH	ZNF185	ENSBTAG00000005776	protein_coding
X:55195227-55195230	Deletion	CAG	-	Heterozygous	Sa+ Variants	splice_acceptor_variant,splice_polypyrimidine_tract_variant,intron_variant	HIGH	RADX	ENSBTAG00000003668	protein_coding
X:129734947-129734948	Deletion	T	-	Heterozygous	Sa+ Variants	frameshift_variant	HIGH	OFD1	ENSBTAG00000004461	protein_coding
1:53565052-53565052	SNP	G	C	Heterozygous	Sa+ Variants	splice_acceptor_variant	HIGH	TRAT1	ENSBTAG00000049108	protein_coding
1:66379711-66379711	SNP	G	A	Heterozygous	Sa+ Variants	splice_acceptor_variant	HIGH	SLC15A2	ENSBTAG00000033166	protein_coding
1:66379711-66379711	SNP	G	A	Heterozygous	Sa+ Variants	splice_acceptor_variant	HIGH	SLC15A2	ENSBTAG00000033166	protein_coding
1:66379711-66379711	SNP	G	A	Heterozygous	Sa+ Variants	splice_acceptor_variant	HIGH	SLC15A2	ENSBTAG00000033166	protein_coding
1:66379711-66379711	SNP	G	A	Heterozygous	Sa+ Variants	splice_acceptor_variant	HIGH	SLC15A2	ENSBTAG00000033166	protein_coding
1:66379711-66379711	SNP	G	A	Heterozygous	Sa+ Variants	splice_acceptor_variant	HIGH	SLC15A2	ENSBTAG00000033166	protein_coding
1:87385306-87385306	SNP	C	T	Heterozygous	Sa+ Variants	splice_acceptor_variant	HIGH	USP13	ENSBTAG00000005946	protein_coding
1:87385306-87385306	SNP	C	T	Heterozygous	Sa+ Variants	splice_acceptor_variant	HIGH	USP13	ENSBTAG00000005946	protein_coding
1:87385306-87385306	SNP	C	T	Heterozygous	Sa+ Variants	splice_acceptor_variant	HIGH	USP13	ENSBTAG00000005946	protein_coding
1:87385306-87385306	SNP	C	T	Heterozygous	Sa+ Variants	splice_acceptor_variant	HIGH	USP13	ENSBTAG00000005946	protein_coding
1:106925027-106925027	SNP	C	T	Heterozygous	Sa+ Variants	stop_gained	HIGH	KPNA4	ENSBTAG00000017416	protein_coding
1:141697844-141697844	SNP	A	G	Heterozygous	Sa+ Variants	splice_acceptor_variant	HIGH	MX1	ENSBTAG00000030913	protein_coding
1:141697844-141697844	SNP	A	G	Heterozygous	Sa+ Variants	splice_acceptor_variant	HIGH	MX1	ENSBTAG00000030913	protein_coding
1:153217618-153217618	SNP	T	G	Heterozygous	Sa+ Variants	splice_donor_variant,missense_variant	HIGH	GALNT15	ENSBTAG00000008240	protein_coding
10:25254137-25254137	SNP	C	T	Heterozygous	Sa+ Variants	splice_donor_variant	HIGH	-	ENSBTAG00000063458	protein_coding
10:37635913-37635913	SNP	C	A	Heterozygous	Sa+ Variants	splice_donor_variant	HIGH	TMEM87A	ENSBTAG00000008863	protein_coding
10:37635913-37635913	SNP	C	A	Heterozygous	Sa+ Variants	splice_donor_variant	HIGH	TMEM87A	ENSBTAG00000008863	protein_coding
10:45582366-45582366	SNP	C	T	Heterozygous	Sa+ Variants	splice_donor_variant	HIGH	ZNF609	ENSBTAG00000015808	protein_coding
11:9126574-9126574	SNP	G	A	Heterozygous	Sa+ Variants	stop_gained	HIGH	MRPS9	ENSBTAG00000006150	protein_coding
11:10863779-10863779	SNP	G	A	Homozygous	Sa+ Variants	splice_acceptor_variant	HIGH	DUSP11	ENSBTAG00000033255	protein_coding
11:47182578-47182578	SNP	T	C	Heterozygous	Sa+ Variants	splice_donor_variant	HIGH	-	ENSBTAG00000050329	protein_coding
11:47200885-47200885	SNP	G	C	Heterozygous	Sa+ Variants	splice_donor_variant	HIGH	-	ENSBTAG00000051611	protein_coding
11:98685635-98685635	SNP	C	T	Heterozygous	Sa+ Variants	stop_gained	HIGH	-	ENSBTAG00000050072	protein_coding
11:102909767-102909767	SNP	G	A	Heterozygous	Sa+ Variants	splice_donor_variant	HIGH	AK8	ENSBTAG00000004092	protein_coding
12:29182331-29182331	SNP	A	T	Homozygous	Sa+ Variants	splice_acceptor_variant,non_coding_transcript_variant	HIGH	-	ENSBTAG00000064746	lncRNA
12:29182331-29182331	SNP	A	T	Homozygous	Sa+ Variants	splice_acceptor_variant,non_coding_transcript_variant	HIGH	-	ENSBTAG00000064746	lncRNA
12:69656677-69656677	SNP	G	A	Heterozygous	Sa+ Variants	splice_donor_variant	HIGH	-	ENSBTAG00000032603	protein_coding
12:70557078-70557078	SNP	A	T	Heterozygous	Sa+ Variants	stop_gained	HIGH	-	ENSBTAG00000046041	protein_coding
12:70557078-70557078	SNP	A	T	Heterozygous	Sa+ Variants	stop_gained	HIGH	-	ENSBTAG00000046041	protein_coding
12:70557078-70557078	SNP	A	T	Heterozygous	Sa+ Variants	stop_gained	HIGH	-	ENSBTAG00000046041	protein_coding
12:70557078-70557078	SNP	A	T	Heterozygous	Sa+ Variants	stop_gained	HIGH	-	ENSBTAG00000046041	protein_coding
12:70557078-70557078	SNP	A	T	Heterozygous	Sa+ Variants	stop_gained	HIGH	-	ENSBTAG00000046041	protein_coding
12:70557078-70557078	SNP	A	T	Heterozygous	Sa+ Variants	stop_gained	HIGH	-	ENSBTAG00000046041	protein_coding
12:70557078-70557078	SNP	A	T	Heterozygous	Sa+ Variants	stop_gained	HIGH	-	ENSBTAG00000046041	protein_coding
12:70557078-70557078	SNP	A	T	Heterozygous	Sa+ Variants	stop_gained	HIGH	-	ENSBTAG00000046041	protein_coding
12:75463818-75463818	SNP	G	A	Heterozygous	Sa+ Variants	stop_gained	HIGH	STK24	ENSBTAG00000032234	protein_coding
13:11389040-11389040	SNP	C	T	Heterozygous	Sa+ Variants	stop_gained	HIGH	-	ENSBTAG00000040222	protein_coding
13:72183332-72183332	SNP	A	T	Heterozygous	Sa+ Variants	splice_acceptor_variant	HIGH	IFT52	ENSBTAG00000019606	protein_coding
13:72183332-72183332	SNP	A	T	Heterozygous	Sa+ Variants	splice_acceptor_variant	HIGH	IFT52	ENSBTAG00000019606	protein_coding
15:1431940-1431940	SNP	G	A	Heterozygous	Sa+ Variants	stop_gained	HIGH	-	ENSBTAG00000064462	protein_coding
15:46232342-46232342	SNP	G	T	Heterozygous	Sa+ Variants	stop_gained	HIGH	-	ENSBTAG00000037937	protein_coding
15:46232342-46232342	SNP	G	T	Heterozygous	Sa+ Variants	stop_gained	HIGH	-	ENSBTAG00000037937	protein_coding
15:46232342-46232342	SNP	G	T	Heterozygous	Sa+ Variants	stop_gained	HIGH	-	ENSBTAG00000037937	protein_coding
15:46232342-46232342	SNP	G	T	Heterozygous	Sa+ Variants	stop_gained	HIGH	-	ENSBTAG00000037937	protein_coding
15:46232342-46232342	SNP	G	T	Heterozygous	Sa+ Variants	stop_gained	HIGH	-	ENSBTAG00000037937	protein_coding
15:46232342-46232342	SNP	G	T	Heterozygous	Sa+ Variants	stop_gained	HIGH	-	ENSBTAG00000037937	protein_coding
15:46232342-46232342	SNP	G	T	Heterozygous	Sa+ Variants	stop_gained	HIGH	-	ENSBTAG00000037937	protein_coding
15:46232342-46232342	SNP	G	T	Heterozygous	Sa+ Variants	stop_gained	HIGH	-	ENSBTAG00000037937	protein_coding
15:46232342-46232342	SNP	G	T	Heterozygous	Sa+ Variants	stop_gained	HIGH	-	ENSBTAG00000037937	protein_coding
15:80907727-80907727	SNP	C	T	Heterozygous	Sa+ Variants	splice_acceptor_variant,non_coding_transcript_variant	HIGH	-	ENSBTAG00000057996	lncRNA
15:80907727-80907727	SNP	C	T	Heterozygous	Sa+ Variants	splice_acceptor_variant,non_coding_transcript_variant	HIGH	-	ENSBTAG00000057996	lncRNA
15:80907727-80907727	SNP	C	T	Heterozygous	Sa+ Variants	splice_acceptor_variant,non_coding_transcript_variant	HIGH	-	ENSBTAG00000057996	lncRNA
15:80907727-80907727	SNP	C	T	Heterozygous	Sa+ Variants	splice_acceptor_variant,non_coding_transcript_variant	HIGH	-	ENSBTAG00000057996	lncRNA
15:80907727-80907727	SNP	C	T	Heterozygous	Sa+ Variants	splice_acceptor_variant,non_coding_transcript_variant	HIGH	-	ENSBTAG00000057996	lncRNA
15:82246382-82246382	SNP	G	A	Heterozygous	Sa+ Variants	splice_acceptor_variant	HIGH	FAM111B	ENSBTAG00000036016	protein_coding
15:82246382-82246382	SNP	G	A	Heterozygous	Sa+ Variants	splice_acceptor_variant	HIGH	FAM111B	ENSBTAG00000036016	protein_coding
15:82246382-82246382	SNP	G	A	Heterozygous	Sa+ Variants	splice_acceptor_variant	HIGH	FAM111B	ENSBTAG00000036016	protein_coding
16:1399356-1399356	SNP	A	G	Heterozygous	Sa+ Variants	splice_donor_variant,non_coding_transcript_variant	HIGH	-	ENSBTAG00000059837	lncRNA
16:33646856-33646856	SNP	C	A	Heterozygous	Sa+ Variants	splice_donor_variant	HIGH	SDCCAG8	ENSBTAG00000017775	protein_coding
16:80425644-80425644	SNP	C	T	Heterozygous	Sa+ Variants	stop_gained	HIGH	PTPN7	ENSBTAG00000003016	protein_coding
17:6702893-6702893	SNP	C	G	Heterozygous	Sa+ Variants	splice_donor_variant,non_coding_transcript_variant	HIGH	-	ENSBTAG00000068668	lncRNA
17:54361991-54361991	SNP	G	T	Heterozygous	Sa+ Variants	stop_gained	HIGH	FAM216A	ENSBTAG00000022067	protein_coding
17:61382316-61382316	SNP	G	A	Heterozygous	Sa+ Variants	stop_gained	HIGH	-	ENSBTAG00000037527	protein_coding
17:65032765-65032765	SNP	T	A	Heterozygous	Sa+ Variants	stop_gained	HIGH	SGSM1	ENSBTAG00000006592	protein_coding
17:65297429-65297429	SNP	C	T	Heterozygous	Sa+ Variants	stop_gained	HIGH	CRYBB3	ENSBTAG00000001255	protein_coding
17:65297429-65297429	SNP	C	T	Heterozygous	Sa+ Variants	stop_gained	HIGH	CRYBB3	ENSBTAG00000001255	protein_coding
17:68154236-68154236	SNP	C	T	Heterozygous	Sa+ Variants	splice_donor_variant	HIGH	TNIP3	ENSBTAG00000047107	protein_coding
17:68154236-68154236	SNP	C	T	Heterozygous	Sa+ Variants	splice_donor_variant	HIGH	TNIP3	ENSBTAG00000047107	protein_coding
17:68154236-68154236	SNP	C	T	Heterozygous	Sa+ Variants	splice_donor_variant	HIGH	TNIP3	ENSBTAG00000047107	protein_coding
17:68154236-68154236	SNP	C	T	Heterozygous	Sa+ Variants	splice_donor_variant	HIGH	TNIP3	ENSBTAG00000047107	protein_coding
17:68154236-68154236	SNP	C	T	Heterozygous	Sa+ Variants	splice_donor_variant	HIGH	TNIP3	ENSBTAG00000047107	protein_coding
17:68154236-68154236	SNP	C	T	Heterozygous	Sa+ Variants	splice_donor_variant	HIGH	TNIP3	ENSBTAG00000047107	protein_coding
17:68154236-68154236	SNP	C	T	Heterozygous	Sa+ Variants	splice_donor_variant	HIGH	TNIP3	ENSBTAG00000047107	protein_coding
18:4455814-4455814	SNP	A	T	Heterozygous	Sa+ Variants	stop_gained	HIGH	-	ENSBTAG00000060499	protein_coding
18:50761266-50761266	SNP	C	T	Heterozygous	Sa+ Variants	splice_acceptor_variant	HIGH	-	ENSBTAG00000062380	protein_coding
18:51736294-51736294	SNP	A	G	Heterozygous	Sa+ Variants	splice_donor_variant	HIGH	ETHE1	ENSBTAG00000004379	protein_coding
18:54925803-54925803	SNP	C	A	Heterozygous	Sa+ Variants	stop_gained	HIGH	-	ENSBTAG00000038322	protein_coding
18:61209451-61209451	SNP	G	A	Heterozygous	Sa+ Variants	splice_acceptor_variant	HIGH	-	ENSBTAG00000015061	protein_coding
18:65156100-65156100	SNP	G	A	Heterozygous	Sa+ Variants	splice_donor_variant	HIGH	-	ENSBTAG00000065164	protein_coding
18:65156100-65156100	SNP	G	A	Heterozygous	Sa+ Variants	splice_donor_variant	HIGH	-	ENSBTAG00000061063	protein_coding
19:14545240-14545240	SNP	T	A	Heterozygous	Sa+ Variants	splice_acceptor_variant	HIGH	TAF15	ENSBTAG00000006916	protein_coding
19:56388466-56388466	SNP	T	A	Heterozygous	Sa+ Variants	splice_acceptor_variant	HIGH	KCTD2	ENSBTAG00000021231	protein_coding
19:61525750-61525750	SNP	A	T	Heterozygous	Sa+ Variants	splice_acceptor_variant	HIGH	ABCA9	ENSBTAG00000006896	protein_coding
2:13434242-13434242	SNP	C	A	Heterozygous	Sa+ Variants	splice_donor_variant	HIGH	NUP35	ENSBTAG00000009777	protein_coding
2:13434242-13434242	SNP	C	A	Heterozygous	Sa+ Variants	splice_donor_variant	HIGH	NUP35	ENSBTAG00000009777	protein_coding
2:13434242-13434242	SNP	C	A	Heterozygous	Sa+ Variants	splice_donor_variant	HIGH	NUP35	ENSBTAG00000009777	protein_coding
2:18640347-18640347	SNP	T	C	Heterozygous	Sa+ Variants	splice_acceptor_variant,non_coding_transcript_variant	HIGH	-	ENSBTAG00000060117	lncRNA
2:89424184-89424184	SNP	G	A	Heterozygous	Sa+ Variants	splice_donor_variant	HIGH	AOX2	ENSBTAG00000026812	protein_coding
2:111894221-111894221	SNP	A	G	Heterozygous	Sa+ Variants	splice_acceptor_variant	HIGH	-	ENSBTAG00000027962	protein_coding
2:118073761-118073761	SNP	G	A	Heterozygous	Sa+ Variants	stop_gained	HIGH	SLC16A14	ENSBTAG00000010344	protein_coding
2:121572241-121572241	SNP	G	A	Heterozygous	Sa+ Variants	start_lost	HIGH	-	ENSBTAG00000051364	protein_coding
20:18862968-18862968	SNP	G	A	Heterozygous	Sa+ Variants	splice_donor_variant	HIGH	PDE4D	ENSBTAG00000000494	protein_coding
20:62708108-62708108	SNP	G	A	Homozygous	Sa+ Variants	splice_acceptor_variant,non_coding_transcript_variant	HIGH	-	ENSBTAG00000066852	lncRNA
20:62708108-62708108	SNP	G	A	Homozygous	Sa+ Variants	splice_acceptor_variant,non_coding_transcript_variant	HIGH	-	ENSBTAG00000066852	lncRNA
21:19878115-19878115	SNP	C	T	Heterozygous	Sa+ Variants	start_lost	HIGH	-	ENSBTAG00000050172	protein_coding
21:66936241-66936241	SNP	T	C	Heterozygous	Sa+ Variants	splice_acceptor_variant,non_coding_transcript_variant	HIGH	-	ENSBTAG00000068863	lncRNA
22:48350208-48350208	SNP	C	T	Heterozygous	Sa+ Variants	splice_acceptor_variant	HIGH	STAB1	ENSBTAG00000014782	protein_coding
22:48350208-48350208	SNP	C	T	Heterozygous	Sa+ Variants	splice_acceptor_variant	HIGH	STAB1	ENSBTAG00000014782	protein_coding
23:27873199-27873199	SNP	G	T	Heterozygous	Sa+ Variants	stop_gained	HIGH	-	ENSBTAG00000001476	protein_coding
23:28524577-28524577	SNP	C	A	Heterozygous	Sa+ Variants	splice_acceptor_variant	HIGH	-	ENSBTAG00000002069	protein_coding
23:28524577-28524577	SNP	C	A	Heterozygous	Sa+ Variants	splice_acceptor_variant	HIGH	-	ENSBTAG00000002069	protein_coding
23:28524797-28524797	SNP	C	T	Heterozygous	Sa+ Variants	stop_gained	HIGH	-	ENSBTAG00000002069	protein_coding
25:26260406-26260406	SNP	G	A	Heterozygous	Sa+ Variants	stop_gained	HIGH	INO80E	ENSBTAG00000005030	protein_coding
25:36991057-36991057	SNP	C	A	Heterozygous	Sa+ Variants	stop_gained	HIGH	PDAP1	ENSBTAG00000044040	protein_coding
25:36991057-36991057	SNP	C	A	Heterozygous	Sa+ Variants	stop_gained	HIGH	PDAP1	ENSBTAG00000044040	protein_coding
26:2809689-2809689	SNP	T	G	Heterozygous	Sa+ Variants	start_lost	HIGH	ZWINT	ENSBTAG00000002655	protein_coding
26:10054876-10054876	SNP	A	T	Heterozygous	Sa+ Variants	stop_gained	HIGH	-	ENSBTAG00000065683	protein_coding
26:42428660-42428660	SNP	G	A	Heterozygous	Sa+ Variants	splice_acceptor_variant	HIGH	-	ENSBTAG00000052092	protein_coding
27:6226021-6226021	SNP	C	T	Heterozygous	Sa+ Variants	splice_donor_variant	HIGH	-	ENSBTAG00000066082	protein_coding
27:15119104-15119104	SNP	T	G	Heterozygous	Sa+ Variants	stop_gained	HIGH	PRIMPOL	ENSBTAG00000018863	protein_coding
28:25137972-25137972	SNP	A	G	Heterozygous	Sa+ Variants	start_lost	HIGH	STOX1	ENSBTAG00000019028	protein_coding
28:26928601-26928601	SNP	T	C	Heterozygous	Sa+ Variants	splice_donor_variant,non_coding_transcript_variant	HIGH	-	ENSBTAG00000060514	lncRNA
28:26928601-26928601	SNP	T	C	Heterozygous	Sa+ Variants	splice_donor_variant,non_coding_transcript_variant	HIGH	-	ENSBTAG00000060514	lncRNA
29:37183970-37183970	SNP	T	C	Homozygous	Sa+ Variants	splice_acceptor_variant	HIGH	PTGDR2	ENSBTAG00000039652	protein_coding
29:43703670-43703670	SNP	C	T	Heterozygous	Sa+ Variants	splice_donor_variant,non_coding_transcript_variant	HIGH	-	ENSBTAG00000061573	lncRNA
29:43703670-43703670	SNP	C	T	Heterozygous	Sa+ Variants	splice_donor_variant,non_coding_transcript_variant	HIGH	-	ENSBTAG00000061573	lncRNA
29:43703670-43703670	SNP	C	T	Heterozygous	Sa+ Variants	splice_donor_variant,non_coding_transcript_variant	HIGH	-	ENSBTAG00000061573	lncRNA
3:43410031-43410031	SNP	G	T	Heterozygous	Sa+ Variants	stop_gained	HIGH	AGL	ENSBTAG00000006491	protein_coding
3:106238073-106238073	SNP	G	A	Heterozygous	Sa+ Variants	splice_donor_variant	HIGH	TRIT1	ENSBTAG00000013832	protein_coding
4:50695964-50695964	SNP	C	T	Homozygous	Sa+ Variants	splice_donor_variant	HIGH	-	ENSBTAG00000055404	protein_coding
4:92234924-92234924	SNP	G	C	Heterozygous	Sa+ Variants	splice_donor_variant	HIGH	LRRC4	ENSBTAG00000010704	protein_coding
4:93395061-93395061	SNP	T	A	Heterozygous	Sa+ Variants	stop_gained	HIGH	-	ENSBTAG00000061820	protein_coding
4:112360503-112360503	SNP	A	T	Heterozygous	Sa+ Variants	splice_acceptor_variant	HIGH	ZNF783	ENSBTAG00000063263	protein_coding
4:112360503-112360503	SNP	A	T	Heterozygous	Sa+ Variants	splice_acceptor_variant	HIGH	ZNF783	ENSBTAG00000063263	protein_coding
4:112360503-112360503	SNP	A	T	Heterozygous	Sa+ Variants	splice_acceptor_variant	HIGH	ZNF783	ENSBTAG00000063263	protein_coding
5:31184185-31184185	SNP	G	A	Heterozygous	Sa+ Variants	stop_gained	HIGH	LALBA	ENSBTAG00000005859	protein_coding
5:55683814-55683814	SNP	C	G	Heterozygous	Sa+ Variants	splice_donor_variant	HIGH	TSFM	ENSBTAG00000016912	protein_coding
5:60299465-60299465	SNP	A	G	Heterozygous	Sa+ Variants	start_lost	HIGH	HAL	ENSBTAG00000016276	protein_coding
5:65260644-65260644	SNP	G	A	Heterozygous	Sa+ Variants	splice_donor_variant	HIGH	UTP20	ENSBTAG00000003239	protein_coding
5:103711055-103711055	SNP	T	C	Heterozygous	Sa+ Variants	start_lost	HIGH	-	ENSBTAG00000063759	protein_coding
6:15802450-15802450	SNP	A	G	Heterozygous	Sa+ Variants	splice_donor_variant	HIGH	MCUB	ENSBTAG00000012995	protein_coding
6:17366096-17366096	SNP	C	T	Heterozygous	Sa+ Variants	splice_donor_variant	HIGH	-	ENSBTAG00000065681	protein_coding
6:46097101-46097101	SNP	T	G	Heterozygous	Sa+ Variants	splice_donor_variant	HIGH	TBC1D19	ENSBTAG00000033214	protein_coding
6:46097101-46097101	SNP	T	G	Heterozygous	Sa+ Variants	splice_donor_variant	HIGH	TBC1D19	ENSBTAG00000033214	protein_coding
6:46097101-46097101	SNP	T	G	Heterozygous	Sa+ Variants	splice_donor_variant	HIGH	TBC1D19	ENSBTAG00000033214	protein_coding
6:46097101-46097101	SNP	T	G	Heterozygous	Sa+ Variants	splice_donor_variant	HIGH	TBC1D19	ENSBTAG00000033214	protein_coding
6:88958709-88958709	SNP	G	A	Heterozygous	Sa+ Variants	stop_gained	HIGH	-	ENSBTAG00000051891	protein_coding
6:105215089-105215089	SNP	A	G	Heterozygous	Sa+ Variants	splice_donor_variant	HIGH	SLC2A9	ENSBTAG00000039197	protein_coding
7:5746022-5746022	SNP	T	A	Heterozygous	Sa+ Variants	splice_donor_variant	HIGH	-	ENSBTAG00000053806	protein_coding
7:5876498-5876498	SNP	G	C	Heterozygous	Sa+ Variants	splice_acceptor_variant,non_coding_transcript_variant	HIGH	-	ENSBTAG00000066821	lncRNA
7:5876498-5876498	SNP	G	C	Heterozygous	Sa+ Variants	splice_acceptor_variant,non_coding_transcript_variant	HIGH	-	ENSBTAG00000066821	lncRNA
7:5876498-5876498	SNP	G	C	Heterozygous	Sa+ Variants	splice_acceptor_variant,non_coding_transcript_variant	HIGH	-	ENSBTAG00000066821	lncRNA
7:5876498-5876498	SNP	G	C	Heterozygous	Sa+ Variants	splice_acceptor_variant,non_coding_transcript_variant	HIGH	-	ENSBTAG00000066821	lncRNA
7:13248769-13248769	SNP	A	G	Heterozygous	Sa+ Variants	splice_donor_variant	HIGH	-	ENSBTAG00000068810	protein_coding
7:13248769-13248769	SNP	A	G	Heterozygous	Sa+ Variants	splice_donor_variant	HIGH	-	ENSBTAG00000068810	protein_coding
7:13248769-13248769	SNP	A	G	Heterozygous	Sa+ Variants	splice_donor_variant	HIGH	-	ENSBTAG00000068810	protein_coding
7:14375162-14375162	SNP	C	T	Heterozygous	Sa+ Variants	stop_gained	HIGH	-	ENSBTAG00000063893	protein_coding
7:26916232-26916232	SNP	T	C	Heterozygous	Sa+ Variants	splice_donor_variant	HIGH	C7H5orf63	ENSBTAG00000017835	protein_coding
7:43522923-43522923	SNP	A	G	Heterozygous	Sa+ Variants	splice_acceptor_variant	HIGH	GRIN3B	ENSBTAG00000025597	protein_coding
7:62041217-62041217	SNP	A	G	Heterozygous	Sa+ Variants	splice_acceptor_variant	HIGH	MYOZ3	ENSBTAG00000025136	protein_coding
8:17108403-17108403	SNP	G	A	Heterozygous	Sa+ Variants	stop_gained	HIGH	TEK	ENSBTAG00000020148	protein_coding
8:17108403-17108403	SNP	G	A	Heterozygous	Sa+ Variants	stop_gained	HIGH	TEK	ENSBTAG00000020148	protein_coding
8:17108403-17108403	SNP	G	A	Heterozygous	Sa+ Variants	stop_gained	HIGH	TEK	ENSBTAG00000020148	protein_coding
8:17108403-17108403	SNP	G	A	Heterozygous	Sa+ Variants	stop_gained	HIGH	TEK	ENSBTAG00000020148	protein_coding
8:17108403-17108403	SNP	G	A	Heterozygous	Sa+ Variants	stop_gained	HIGH	TEK	ENSBTAG00000020148	protein_coding
8:27103648-27103648	SNP	T	C	Heterozygous	Sa+ Variants	splice_acceptor_variant	HIGH	CNTLN	ENSBTAG00000001847	protein_coding
8:78945075-78945075	SNP	C	A	Heterozygous	Sa+ Variants	splice_acceptor_variant	HIGH	AGTPBP1	ENSBTAG00000001257	protein_coding
8:78945075-78945075	SNP	C	A	Heterozygous	Sa+ Variants	splice_acceptor_variant	HIGH	AGTPBP1	ENSBTAG00000001257	protein_coding
8:78945075-78945075	SNP	C	A	Heterozygous	Sa+ Variants	splice_acceptor_variant	HIGH	AGTPBP1	ENSBTAG00000001257	protein_coding
8:78945075-78945075	SNP	C	A	Heterozygous	Sa+ Variants	splice_acceptor_variant	HIGH	AGTPBP1	ENSBTAG00000001257	protein_coding
8:78945075-78945075	SNP	C	A	Heterozygous	Sa+ Variants	splice_acceptor_variant	HIGH	AGTPBP1	ENSBTAG00000001257	protein_coding
8:78945075-78945075	SNP	C	A	Heterozygous	Sa+ Variants	splice_acceptor_variant	HIGH	AGTPBP1	ENSBTAG00000001257	protein_coding
9:82980398-82980398	SNP	C	T	Heterozygous	Sa+ Variants	splice_donor_variant	HIGH	EPM2A	ENSBTAG00000015181	protein_coding
9:82980398-82980398	SNP	C	T	Heterozygous	Sa+ Variants	splice_donor_variant	HIGH	EPM2A	ENSBTAG00000015181	protein_coding
9:82980398-82980398	SNP	C	T	Heterozygous	Sa+ Variants	splice_donor_variant	HIGH	EPM2A	ENSBTAG00000015181	protein_coding
9:87104217-87104217	SNP	T	A	Heterozygous	Sa+ Variants	splice_donor_variant	HIGH	-	ENSBTAG00000066667	protein_coding
9:87170663-87170663	SNP	A	G	Heterozygous	Sa+ Variants	start_lost	HIGH	RAET1G	ENSBTAG00000039329	protein_coding
9:89912919-89912919	SNP	T	A	Heterozygous	Sa+ Variants	splice_acceptor_variant	HIGH	MTRF1L	ENSBTAG00000009275	protein_coding
9:89912919-89912919	SNP	T	A	Heterozygous	Sa+ Variants	splice_acceptor_variant	HIGH	MTRF1L	ENSBTAG00000009275	protein_coding
X:18505470-18505470	SNP	A	G	Heterozygous	Sa+ Variants	splice_acceptor_variant	HIGH	-	ENSBTAG00000059536	protein_coding
X:28356635-28356635	SNP	C	T	Heterozygous	Sa+ Variants	stop_gained	HIGH	MGC148328	ENSBTAG00000056377	protein_coding
X:79687654-79687654	SNP	A	T	Homozygous	Sa+ Variants	splice_acceptor_variant,non_coding_transcript_variant	HIGH	-	ENSBTAG00000060461	lncRNA
X:79687654-79687654	SNP	A	T	Homozygous	Sa+ Variants	splice_acceptor_variant,non_coding_transcript_variant	HIGH	-	ENSBTAG00000060461	lncRNA
X:79687654-79687654	SNP	A	T	Homozygous	Sa+ Variants	splice_acceptor_variant,non_coding_transcript_variant	HIGH	-	ENSBTAG00000060461	lncRNA
X:84916517-84916517	SNP	A	G	Heterozygous	Sa+ Variants	splice_acceptor_variant	HIGH	CHST7	ENSBTAG00000007654	protein_coding
X:84916517-84916517	SNP	A	G	Heterozygous	Sa+ Variants	splice_acceptor_variant	HIGH	CHST7	ENSBTAG00000007654	protein_coding
X:86707215-86707215	SNP	G	C	Heterozygous	Sa+ Variants	splice_donor_variant	HIGH	WDR13	ENSBTAG00000018060	protein_coding
X:86707215-86707215	SNP	G	C	Heterozygous	Sa+ Variants	splice_donor_variant	HIGH	WDR13	ENSBTAG00000018060	protein_coding

## Sheet: Supplementary Table S8
Table S8. Annotate QTLs within the 2 Kb interval (1 Kb upstream and 1 Kb downstream) from the candidate markers for Negative group
QTL annotation								Identified variants
Chromosome	Variant position	Database	QTL_type	Start	End	QTL ID	Trait ID	SNP	Insertion	Deletion
1	485173	Animal QTLdb	Meat_and_Carcass	477977	601218	281728	Subcutaneous fat thickness			1_485174_TTC/-
1	918224	Animal QTLdb	Milk	917954	917958	113791	Milk kappa-casein percentage	1_918224_A/G
1	918424	Animal QTLdb	Milk	917954	917958	113791	Milk kappa-casein percentage	1_918424_C/T
1	971583	Animal QTLdb	Milk	970778	970782	111691	Milk kappa-casein percentage			1_971584_CCTGAC/-
1	1247705	Animal QTLdb	Meat_and_Carcass	1247887	1247891	192977	Marbling score			1_1247706_A/-
1	1247705	Animal QTLdb	Meat_and_Carcass	1248203	1248207	192981	Marbling score			1_1247706_A/-
1	1247705	Animal QTLdb	Meat_and_Carcass	1248697	1248701	192980	Marbling score			1_1247706_A/-
1	1416839	Animal QTLdb	Meat_and_Carcass	1417009	1417013	192978	Marbling score	1_1416839_T/C
1	1671886	Animal QTLdb	Reproduction	1671884	1671888	107054	Conception rate	1_1671886_G/A
1	1672322	Animal QTLdb	Reproduction	1671884	1671888	107054	Conception rate	1_1672322_C/A
1	1755859	Animal QTLdb	Milk	1754966	1754970	34593	Milk C14 index	1_1755859_A/G
1	1794990	Animal QTLdb	Milk	1794910	1794914	34594	Milk C14 index			1_1794991_AGTCT/-
1	1801763	Animal QTLdb	Milk	1802753	1802757	34595	Milk C14 index	1_1801763_C/G
1	1803104	Animal QTLdb	Milk	1802753	1802757	34595	Milk C14 index	1_1803104_C/T
1	1803164	Animal QTLdb	Milk	1802753	1802757	34595	Milk C14 index	1_1803164_T/G
1	1803216	Animal QTLdb	Milk	1802753	1802757	34595	Milk C14 index	1_1803216_A/G
1	1809975	Animal QTLdb	Milk	1809524	1809528	111385	Milk kappa-casein percentage	1_1809975_C/T
1	1809975	Animal QTLdb	Milk	1809524	1809528	119242	Milk unglycosylated kappa-casein percentage	1_1809975_C/T
1	1809975	Animal QTLdb	Milk	1810537	1810541	111415	Milk kappa-casein percentage	1_1809975_C/T
1	1810550	Animal QTLdb	Milk	1810537	1810541	111415	Milk kappa-casein percentage	1_1810550_C/T
1	1814023	Animal QTLdb	Milk	1814807	1814811	112723	Milk kappa-casein percentage	1_1814023_T/C
1	1817443	Animal QTLdb	Milk	1817639	1817643	34596	Milk C14 index			1_1817444_A/-
1	1837107	Animal QTLdb	Milk	1836174	1836178	34981	Milk C14 index	1_1837107_T/C
1	1838968	Animal QTLdb	Milk	1839434	1839438	34982	Milk C14 index	1_1838968_T/C
1	1839017	Animal QTLdb	Milk	1839434	1839438	34982	Milk C14 index	1_1839017_T/C
1	1839069	Animal QTLdb	Milk	1839434	1839438	34982	Milk C14 index	1_1839069_T/C
1	1841341	Animal QTLdb	Milk	1840529	1840533	34983	Milk C14 index		1_1841342_-/A
1	1843152	Animal QTLdb	Milk	1842369	1842373	34984	Milk C14 index	1_1843152_T/C
1	2133394	Animal QTLdb	Milk	2133385	2133389	215493	Milk protein percentage		1_2133395_-/T
1	2133394	Animal QTLdb	Milk	2133463	2133467	113321	Milk kappa-casein percentage		1_2133395_-/T
1	3244142	Animal QTLdb	Production	3245139	3245143	24743	Body weight	1_3244142_T/C
1	3244968	Animal QTLdb	Production	3245139	3245143	24743	Body weight	1_3244968_G/C
1	3244984	Animal QTLdb	Production	3245139	3245143	24743	Body weight	1_3244984_G/C
1	3245012	Animal QTLdb	Production	3245139	3245143	24743	Body weight	1_3245012_C/G
1	3245462	Animal QTLdb	Production	3245139	3245143	24743	Body weight	1_3245462_A/G
1	3245563	Animal QTLdb	Production	3245139	3245143	24743	Body weight	1_3245563_G/A
1	3245586	Animal QTLdb	Production	3245139	3245143	24743	Body weight	1_3245586_G/A
1	3245827	Animal QTLdb	Production	3245139	3245143	24743	Body weight	1_3245827_T/C
1	3245922	Animal QTLdb	Production	3245139	3245143	24743	Body weight	1_3245922_T/C
1	3246011	Animal QTLdb	Production	3245139	3245143	24743	Body weight	1_3246011_C/T
1	3244142	Animal QTLdb	Production	3245139	3245143	24745	Body weight	1_3244142_T/C
1	3244968	Animal QTLdb	Production	3245139	3245143	24745	Body weight	1_3244968_G/C
1	3244984	Animal QTLdb	Production	3245139	3245143	24745	Body weight	1_3244984_G/C
1	3245012	Animal QTLdb	Production	3245139	3245143	24745	Body weight	1_3245012_C/G
1	3245462	Animal QTLdb	Production	3245139	3245143	24745	Body weight	1_3245462_A/G
1	3245563	Animal QTLdb	Production	3245139	3245143	24745	Body weight	1_3245563_G/A
1	3245586	Animal QTLdb	Production	3245139	3245143	24745	Body weight	1_3245586_G/A
1	3245827	Animal QTLdb	Production	3245139	3245143	24745	Body weight	1_3245827_T/C
1	3245922	Animal QTLdb	Production	3245139	3245143	24745	Body weight	1_3245922_T/C
1	3246011	Animal QTLdb	Production	3245139	3245143	24745	Body weight	1_3246011_C/T
1	3826301	Animal QTLdb	Health	3826706	3826710	161347	Heat tolerance		1_3826302_-/AGTC
1	3907461	Animal QTLdb	Production	3908025	3908029	66770	Body weight	1_3907461_T/C
1	3908836	Animal QTLdb	Production	3908025	3908029	66770	Body weight	1_3908836_T/C
1	3908855	Animal QTLdb	Production	3908025	3908029	66770	Body weight	1_3908855_T/C
1	3958867	Animal QTLdb	Health	3958734	3958738	14687	M. paratuberculosis susceptibility	1_3958867_T/G
1	3958912	Animal QTLdb	Health	3958734	3958738	14687	M. paratuberculosis susceptibility	1_3958912_A/G
1	3958867	Animal QTLdb	Health	3958865	3958869	14688	M. paratuberculosis susceptibility	1_3958867_T/G
1	3958912	Animal QTLdb	Health	3958865	3958869	14688	M. paratuberculosis susceptibility	1_3958912_A/G
1	3958867	Animal QTLdb	Reproduction	3958865	3958869	125260	Offspring number	1_3958867_T/G
1	3958912	Animal QTLdb	Reproduction	3958865	3958869	125260	Offspring number	1_3958912_A/G
1	3958867	Animal QTLdb	Meat_and_Carcass	3958910	3958914	20351	Carcass weight	1_3958867_T/G
1	3958912	Animal QTLdb	Meat_and_Carcass	3958910	3958914	20351	Carcass weight	1_3958912_A/G
1	4202253	Animal QTLdb	Milk	4202219	4202223	69587	Milk iron content	1_4202253_G/A
1	4254044	Animal QTLdb	Reproduction	4253948	4253952	176659	First service conception	1_4254044_G/C
1	4254044	Animal QTLdb	Reproduction	4253948	4253952	176888	First service conception	1_4254044_G/C
1	4254044	Animal QTLdb	Reproduction	4253948	4253952	212069	First service conception	1_4254044_G/C
1	4254044	Animal QTLdb	Reproduction	4253948	4253952	212416	Inseminations per conception	1_4254044_G/C
1	6771637	Animal QTLdb	Meat_and_Carcass	6771908	6771912	224913	Shear force	1_6771637_A/G
1	6771637	Animal QTLdb	Meat_and_Carcass	6771908	6771912	227877	Tenderness score	1_6771637_A/G
1	6771637	Animal QTLdb	Meat_and_Carcass	6771908	6771912	233182	Connective tissue amount	1_6771637_A/G
1	9591619	Animal QTLdb	Reproduction	9592003	9592007	56268	Sperm motility	1_9591619_A/G
1	9592005	Animal QTLdb	Reproduction	9592003	9592007	56268	Sperm motility	1_9592005_T/C
1	10465874	Animal QTLdb	Milk	10465388	10465392	168211	Milk yield	1_10465874_A/G
1	10466297	Animal QTLdb	Milk	10465388	10465392	168211	Milk yield	1_10466297_A/G
1	10475693	Animal QTLdb	Milk	10475145	10475149	125150	Milk fat yield	1_10475693_G/A
1	10475693	Animal QTLdb	Health	10475199	10475203	125196	Somatic cell score	1_10475693_G/A
1	19351741	Animal QTLdb	Reproduction	19352344	19352348	287116	Calving interval		1_19351742_-/T
1	19448882	Animal QTLdb	Health	19448175	19448179	193235	Cholinesterase level		1_19448883_-/A
1	19485049	Animal QTLdb	Production	19485980	19485984	102103	Average daily gain	1_19485049_T/C
1	19485196	Animal QTLdb	Production	19485980	19485984	102103	Average daily gain	1_19485196_A/C
1	19485226	Animal QTLdb	Production	19485980	19485984	102103	Average daily gain	1_19485226_A/G
1	19485236	Animal QTLdb	Production	19485980	19485984	102103	Average daily gain	1_19485236_G/A
1	19485262	Animal QTLdb	Production	19485980	19485984	102103	Average daily gain	1_19485262_T/A
1	20362700	Animal QTLdb	Reproduction	20362105	20362109	38270	Calving ease	1_20362700_C/T
1	20362700	Animal QTLdb	Reproduction	20362105	20362109	38271	Pregnancy rate	1_20362700_C/T
1	20362700	Animal QTLdb	Reproduction	20362105	20362109	38272	Stillbirth	1_20362700_C/T
1	20362700	Animal QTLdb	Exterior	20362105	20362109	38273	Udder attachment	1_20362700_C/T
1	20362700	Animal QTLdb	Production	20362105	20362109	38274	Net merit	1_20362700_C/T
1	20362700	Animal QTLdb	Production	20362105	20362109	38275	Length of productive life	1_20362700_C/T
1	20362700	Animal QTLdb	Reproduction	20362105	20362109	38276	Calving ease	1_20362700_C/T
1	20362700	Animal QTLdb	Health	20362105	20362109	38277	Somatic cell score	1_20362700_C/T
1	20362700	Animal QTLdb	Reproduction	20362105	20362109	38278	Stillbirth	1_20362700_C/T
1	20362700	Animal QTLdb	Exterior	20362105	20362109	38279	Udder depth	1_20362700_C/T
1	20433250	Animal QTLdb	Milk	20433037	20433041	172058	Milk palmitic acid content	1_20433250_A/G
1	20433250	Animal QTLdb	Milk	20433037	20433041	203362	Milk palmitic acid content	1_20433250_A/G
1	20498972	Animal QTLdb	Milk	20498970	20498974	111776	Milk kappa-casein percentage	1_20498972_A/G
1	20667706	Animal QTLdb	Exterior	20667932	20667936	28148	Feet and leg conformation	1_20667706_G/A
1	20667905	Animal QTLdb	Exterior	20667932	20667936	28148	Feet and leg conformation	1_20667905_T/C
1	20668833	Animal QTLdb	Exterior	20667932	20667936	28148	Feet and leg conformation	1_20668833_T/C
1	20668897	Animal QTLdb	Exterior	20667932	20667936	28148	Feet and leg conformation	1_20668897_T/C
1	21136887	Animal QTLdb	Meat_and_Carcass	21136785	21136789	20457	Lean meat yield	1_21136887_A/G
1	21247822	Animal QTLdb	Health	21248339	21248343	297671	Tick resistance	1_21247822_A/T
1	21247887	Animal QTLdb	Health	21248339	21248343	297671	Tick resistance		1_21247888_-/A
1	21247901	Animal QTLdb	Health	21248339	21248343	297671	Tick resistance		1_21247902_-/A
1	42087943	Animal QTLdb	Milk	42088088	42088092	168580	Milk casein index		1_42087944_-/TT
1	42088405	Animal QTLdb	Milk	42088088	42088092	168580	Milk casein index			1_42088406_T/-
1	42088405	Animal QTLdb	Milk	42088088	42088092	168580	Milk casein index			1_42088406_T/-
1	42104259	Animal QTLdb	Milk	42104560	42104564	56836	Milk phosphocholine level	1_42104259_C/T
1	42104312	Animal QTLdb	Milk	42104560	42104564	56836	Milk phosphocholine level	1_42104312_G/A
1	42156552	Animal QTLdb	Production	42156365	42156369	66730	Body weight gain	1_42156552_A/G
1	42797002	Animal QTLdb	Health	42797256	42797260	300949	Granulocyte percentage		1_42797003_-/TT
1	42797002	Animal QTLdb	Health	42797256	42797260	300949	Granulocyte percentage		1_42797003_-/TT
1	42798148	Animal QTLdb	Health	42797256	42797260	300949	Granulocyte percentage	1_42798148_C/T
1	46082732	Animal QTLdb	Milk	46082335	46082339	26124	Milk protein yield		1_46082733_-/T
1	50109447	Animal QTLdb	Milk	50110249	50110253	25387	Milk yield			1_50109448_C/-
1	50109872	Animal QTLdb	Milk	50110249	50110253	25387	Milk yield	1_50109872_T/C
1	50109903	Animal QTLdb	Milk	50110249	50110253	25387	Milk yield	1_50109903_C/T
1	50109997	Animal QTLdb	Milk	50110249	50110253	25387	Milk yield	1_50109997_G/C
1	50110203	Animal QTLdb	Milk	50110249	50110253	25387	Milk yield	1_50110203_G/A
1	50110622	Animal QTLdb	Milk	50110249	50110253	25387	Milk yield	1_50110622_A/G
1	50110847	Animal QTLdb	Milk	50110249	50110253	25387	Milk yield	1_50110847_A/G
1	50110923	Animal QTLdb	Milk	50110249	50110253	25387	Milk yield	1_50110923_A/C
1	50111119	Animal QTLdb	Milk	50110249	50110253	25387	Milk yield	1_50111119_T/A
1	50109447	Animal QTLdb	Milk	50110249	50110253	25755	Milk fat yield			1_50109448_C/-
1	50109872	Animal QTLdb	Milk	50110249	50110253	25755	Milk fat yield	1_50109872_T/C
1	50109903	Animal QTLdb	Milk	50110249	50110253	25755	Milk fat yield	1_50109903_C/T
1	50109997	Animal QTLdb	Milk	50110249	50110253	25755	Milk fat yield	1_50109997_G/C
1	50110203	Animal QTLdb	Milk	50110249	50110253	25755	Milk fat yield	1_50110203_G/A
1	50110622	Animal QTLdb	Milk	50110249	50110253	25755	Milk fat yield	1_50110622_A/G
1	50110847	Animal QTLdb	Milk	50110249	50110253	25755	Milk fat yield	1_50110847_A/G
1	50110923	Animal QTLdb	Milk	50110249	50110253	25755	Milk fat yield	1_50110923_A/C
1	50111119	Animal QTLdb	Milk	50110249	50110253	25755	Milk fat yield	1_50111119_T/A
1	50109447	Animal QTLdb	Milk	50110249	50110253	26128	Milk protein yield			1_50109448_C/-
1	50109872	Animal QTLdb	Milk	50110249	50110253	26128	Milk protein yield	1_50109872_T/C
1	50109903	Animal QTLdb	Milk	50110249	50110253	26128	Milk protein yield	1_50109903_C/T
1	50109997	Animal QTLdb	Milk	50110249	50110253	26128	Milk protein yield	1_50109997_G/C
1	50110203	Animal QTLdb	Milk	50110249	50110253	26128	Milk protein yield	1_50110203_G/A
1	50110622	Animal QTLdb	Milk	50110249	50110253	26128	Milk protein yield	1_50110622_A/G
1	50110847	Animal QTLdb	Milk	50110249	50110253	26128	Milk protein yield	1_50110847_A/G
1	50110923	Animal QTLdb	Milk	50110249	50110253	26128	Milk protein yield	1_50110923_A/C
1	50111119	Animal QTLdb	Milk	50110249	50110253	26128	Milk protein yield	1_50111119_T/A
1	50279813	Animal QTLdb	Meat_and_Carcass	50279692	50279696	37225	Lean meat yield	1_50279813_T/C
1	50332552	Animal QTLdb	Meat_and_Carcass	50331972	50331976	152349	Longissimus muscle area		1_50332553_-/A
1	52390255	Animal QTLdb	Milk	52391000	52391004	115056	Milk glycosylated kappa-casein percentage	1_52390255_G/A
1	52391276	Animal QTLdb	Milk	52391000	52391004	115056	Milk glycosylated kappa-casein percentage			1_52391277_T/-
1	52391296	Animal QTLdb	Milk	52391000	52391004	115056	Milk glycosylated kappa-casein percentage			1_52391297_C/-
1	53078046	Animal QTLdb	Milk	53078838	53078842	115580	Milk glycosylated kappa-casein percentage	1_53078046_A/G
1	53132373	Animal QTLdb	Milk	53132475	53132479	108818	Milk beta-lactoglobulin percentage	1_53132373_A/G
1	54516466	Animal QTLdb	Meat_and_Carcass	54516109	54516113	224930	Shear force	1_54516466_T/C
1	54516468	Animal QTLdb	Meat_and_Carcass	54516109	54516113	224930	Shear force	1_54516468_A/G
1	54516481	Animal QTLdb	Meat_and_Carcass	54516109	54516113	224930	Shear force	1_54516481_G/A
1	54516520	Animal QTLdb	Meat_and_Carcass	54516109	54516113	224930	Shear force	1_54516520_A/C
1	57030357	Animal QTLdb	Meat_and_Carcass	57029945	57029949	37015	Lean meat yield	1_57030357_T/G
1	57146783	Animal QTLdb	Production	57147117	57147121	66743	Body weight		1_57146784_-/A
1	57355157	Animal QTLdb	Reproduction	57354784	57354788	106764	Conception rate	1_57355157_T/A
1	57400259	Animal QTLdb	Meat_and_Carcass	57401200	57401204	224879	Shear force	1_57400259_G/A
1	57401745	Animal QTLdb	Meat_and_Carcass	57401200	57401204	224879	Shear force	1_57401745_C/T
1	57672437	Animal QTLdb	Milk	57673183	57673187	108819	Milk beta-lactoglobulin percentage	1_57672437_A/T
1	57673987	Animal QTLdb	Milk	57673183	57673187	108819	Milk beta-lactoglobulin percentage		1_57673988_-/A
1	57674111	Animal QTLdb	Milk	57673183	57673187	108819	Milk beta-lactoglobulin percentage		1_57674112_-/A
1	57846700	Animal QTLdb	Health	57847700	57847704	32365	Somatic cell score		1_57846701_-/A
1	57846761	Animal QTLdb	Health	57847700	57847704	32365	Somatic cell score	1_57846761_C/T
1	57846762	Animal QTLdb	Health	57847700	57847704	32365	Somatic cell score	1_57846762_G/A
1	57847980	Animal QTLdb	Health	57847700	57847704	32365	Somatic cell score		1_57847981_-/A
1	57847996	Animal QTLdb	Health	57847700	57847704	32365	Somatic cell score	1_57847996_A/G
1	57848048	Animal QTLdb	Health	57847700	57847704	32365	Somatic cell score	1_57848048_G/A
1	58195024	Animal QTLdb	Milk	58195855	58195859	108850	Milk beta-lactoglobulin percentage	1_58195024_A/G
1	58195073	Animal QTLdb	Milk	58195855	58195859	108850	Milk beta-lactoglobulin percentage	1_58195073_T/C
1	58286826	Animal QTLdb	Health	58287161	58287165	100992	Liver abscess	1_58286826_A/G
1	58286880	Animal QTLdb	Health	58287161	58287165	100992	Liver abscess	1_58286880_T/C
1	58287087	Animal QTLdb	Health	58287161	58287165	100992	Liver abscess	1_58287087_A/T
1	58287602	Animal QTLdb	Health	58287161	58287165	100992	Liver abscess	1_58287602_T/C
1	58288103	Animal QTLdb	Health	58287161	58287165	100992	Liver abscess	1_58288103_A/G
1	58314409	Animal QTLdb	Health	58315320	58315324	64583	Somatic cell score	1_58314409_C/T
1	58315443	Animal QTLdb	Health	58315320	58315324	64583	Somatic cell score	1_58315443_A/C
1	58613699	Animal QTLdb	Meat_and_Carcass	58614216	58614220	233222	Connective tissue amount	1_58613699_A/G
1	58614218	Animal QTLdb	Meat_and_Carcass	58614216	58614220	233222	Connective tissue amount			1_58614219_AAA/-
1	58615068	Animal QTLdb	Meat_and_Carcass	58614216	58614220	233222	Connective tissue amount	1_58615068_A/G
1	58625582	Animal QTLdb	Meat_and_Carcass	58626469	58626473	37064	Lean meat yield	1_58625582_T/G
1	58964945	Animal QTLdb	Meat_and_Carcass	58965349	58965353	36844	Lean meat yield	1_58964945_T/G
1	59019295	Animal QTLdb	Production	59019293	59019297	20918	Average daily gain	1_59019295_G/A
1	59064848	Animal QTLdb	Reproduction	59065198	59065202	176341	Conception rate	1_59064848_T/C
1	59064926	Animal QTLdb	Reproduction	59065198	59065202	176341	Conception rate	1_59064926_T/C
1	59065929	Animal QTLdb	Reproduction	59065198	59065202	176341	Conception rate	1_59065929_G/A
1	64097753	Animal QTLdb	Meat_and_Carcass	64097350	64097354	20502	Trans-6/9-C18:1 fatty acid content			1_64097754_A/-
1	64097753	Animal QTLdb	Meat_and_Carcass	64097350	64097354	36921	Lean meat yield			1_64097754_A/-
1	64426473	Animal QTLdb	Reproduction	64426297	64426301	173352	Pregnancy rate	1_64426473_C/A
1	64426473	Animal QTLdb	Reproduction	64426297	64426301	176320	Conception rate	1_64426473_C/A
1	64461663	Animal QTLdb	Reproduction	64462469	64462473	212434	Inseminations per conception	1_64461663_A/G
1	64462311	Animal QTLdb	Reproduction	64462469	64462473	212434	Inseminations per conception	1_64462311_G/A
1	64484074	Animal QTLdb	Meat_and_Carcass	64473854	64857875	224083	Subcutaneous fat thickness	1_64484074_G/T
1	64484081	Animal QTLdb	Meat_and_Carcass	64473854	64857875	224083	Subcutaneous fat thickness	1_64484081_T/A
1	64506953	Animal QTLdb	Meat_and_Carcass	64473854	64857875	224083	Subcutaneous fat thickness	1_64506953_G/T
1	64506965	Animal QTLdb	Meat_and_Carcass	64473854	64857875	224083	Subcutaneous fat thickness		1_64506966_-/AC
1	64526877	Animal QTLdb	Meat_and_Carcass	64473854	64857875	224083	Subcutaneous fat thickness	1_64526877_G/A
1	64527774	Animal QTLdb	Meat_and_Carcass	64473854	64857875	224083	Subcutaneous fat thickness			1_64527775_A/-
1	64529264	Animal QTLdb	Meat_and_Carcass	64473854	64857875	224083	Subcutaneous fat thickness	1_64529264_G/A
1	64545601	Animal QTLdb	Meat_and_Carcass	64473854	64857875	224083	Subcutaneous fat thickness	1_64545601_A/G
1	64550653	Animal QTLdb	Meat_and_Carcass	64473854	64857875	224083	Subcutaneous fat thickness	1_64550653_T/C
1	64552336	Animal QTLdb	Meat_and_Carcass	64473854	64857875	224083	Subcutaneous fat thickness	1_64552336_G/C
1	64552381	Animal QTLdb	Meat_and_Carcass	64473854	64857875	224083	Subcutaneous fat thickness	1_64552381_C/T
1	64560597	Animal QTLdb	Meat_and_Carcass	64473854	64857875	224083	Subcutaneous fat thickness	1_64560597_T/C
1	64570396	Animal QTLdb	Meat_and_Carcass	64473854	64857875	224083	Subcutaneous fat thickness	1_64570396_A/G
1	64570549	Animal QTLdb	Meat_and_Carcass	64473854	64857875	224083	Subcutaneous fat thickness	1_64570549_A/G
1	64603977	Animal QTLdb	Meat_and_Carcass	64473854	64857875	224083	Subcutaneous fat thickness	1_64603977_A/G
1	64639274	Animal QTLdb	Meat_and_Carcass	64473854	64857875	224083	Subcutaneous fat thickness	1_64639274_C/T
1	64639439	Animal QTLdb	Meat_and_Carcass	64473854	64857875	224083	Subcutaneous fat thickness	1_64639439_T/C
1	64640181	Animal QTLdb	Meat_and_Carcass	64473854	64857875	224083	Subcutaneous fat thickness	1_64640181_G/T
1	64640197	Animal QTLdb	Meat_and_Carcass	64473854	64857875	224083	Subcutaneous fat thickness	1_64640197_C/G
1	64641605	Animal QTLdb	Meat_and_Carcass	64473854	64857875	224083	Subcutaneous fat thickness		1_64641606_-/AAAAAC
1	64641681	Animal QTLdb	Meat_and_Carcass	64473854	64857875	224083	Subcutaneous fat thickness	1_64641681_C/A
1	64643236	Animal QTLdb	Meat_and_Carcass	64473854	64857875	224083	Subcutaneous fat thickness		1_64643237_-/TT
1	64647570	Animal QTLdb	Meat_and_Carcass	64473854	64857875	224083	Subcutaneous fat thickness	1_64647570_T/C
1	64649775	Animal QTLdb	Meat_and_Carcass	64473854	64857875	224083	Subcutaneous fat thickness	1_64649775_T/C
1	64650258	Animal QTLdb	Meat_and_Carcass	64473854	64857875	224083	Subcutaneous fat thickness	1_64650258_A/C
1	64668900	Animal QTLdb	Meat_and_Carcass	64473854	64857875	224083	Subcutaneous fat thickness		1_64668901_-/T
1	64669807	Animal QTLdb	Meat_and_Carcass	64473854	64857875	224083	Subcutaneous fat thickness	1_64669807_T/C
1	64671001	Animal QTLdb	Meat_and_Carcass	64473854	64857875	224083	Subcutaneous fat thickness	1_64671001_T/C
1	64694627	Animal QTLdb	Meat_and_Carcass	64473854	64857875	224083	Subcutaneous fat thickness		1_64694628_-/A
1	64704893	Animal QTLdb	Meat_and_Carcass	64473854	64857875	224083	Subcutaneous fat thickness	1_64704893_A/T
1	64718264	Animal QTLdb	Meat_and_Carcass	64473854	64857875	224083	Subcutaneous fat thickness			1_64718265_AGC/-
1	64732925	Animal QTLdb	Meat_and_Carcass	64473854	64857875	224083	Subcutaneous fat thickness	1_64732925_T/C
1	64734722	Animal QTLdb	Meat_and_Carcass	64473854	64857875	224083	Subcutaneous fat thickness		1_64734723_-/A
1	64735979	Animal QTLdb	Meat_and_Carcass	64473854	64857875	224083	Subcutaneous fat thickness	1_64735979_T/C
1	64738155	Animal QTLdb	Meat_and_Carcass	64473854	64857875	224083	Subcutaneous fat thickness			1_64738156_A/-
1	64753676	Animal QTLdb	Meat_and_Carcass	64473854	64857875	224083	Subcutaneous fat thickness	1_64753676_C/T
1	64782441	Animal QTLdb	Meat_and_Carcass	64473854	64857875	224083	Subcutaneous fat thickness	1_64782441_G/T
1	64782568	Animal QTLdb	Meat_and_Carcass	64473854	64857875	224083	Subcutaneous fat thickness	1_64782568_T/C
1	64789310	Animal QTLdb	Meat_and_Carcass	64473854	64857875	224083	Subcutaneous fat thickness	1_64789310_C/T
1	64799388	Animal QTLdb	Meat_and_Carcass	64473854	64857875	224083	Subcutaneous fat thickness	1_64799388_A/G
1	64805234	Animal QTLdb	Meat_and_Carcass	64473854	64857875	224083	Subcutaneous fat thickness	1_64805234_C/T
1	64813850	Animal QTLdb	Meat_and_Carcass	64473854	64857875	224083	Subcutaneous fat thickness	1_64813850_G/A
1	64815927	Animal QTLdb	Meat_and_Carcass	64473854	64857875	224083	Subcutaneous fat thickness	1_64815927_T/C
1	64819000	Animal QTLdb	Meat_and_Carcass	64473854	64857875	224083	Subcutaneous fat thickness	1_64819000_G/T
1	64824231	Animal QTLdb	Meat_and_Carcass	64473854	64857875	224083	Subcutaneous fat thickness	1_64824231_T/A
1	64839073	Animal QTLdb	Meat_and_Carcass	64473854	64857875	224083	Subcutaneous fat thickness		1_64839074_-/A
1	64526877	Animal QTLdb	Reproduction	64527660	64527664	65820	Sperm concentration	1_64526877_G/A
1	64527774	Animal QTLdb	Reproduction	64527660	64527664	65820	Sperm concentration			1_64527775_A/-
1	64526877	Animal QTLdb	Reproduction	64527660	64527664	120265	Sperm concentration	1_64526877_G/A
1	64527774	Animal QTLdb	Reproduction	64527660	64527664	120265	Sperm concentration			1_64527775_A/-
1	64735979	Animal QTLdb	Reproduction	64736790	64736794	21145	Age at puberty	1_64735979_T/C
1	64867094	Animal QTLdb	Health	64865063	65123147	223134	Anti-Mllerian hormone level	1_64867094_A/G
1	64870539	Animal QTLdb	Health	64865063	65123147	223134	Anti-Mllerian hormone level		1_64870540_-/T
1	64871502	Animal QTLdb	Health	64865063	65123147	223134	Anti-Mllerian hormone level	1_64871502_A/G
1	64881141	Animal QTLdb	Health	64865063	65123147	223134	Anti-Mllerian hormone level	1_64881141_A/C
1	64881526	Animal QTLdb	Health	64865063	65123147	223134	Anti-Mllerian hormone level	1_64881526_T/C
1	64883387	Animal QTLdb	Health	64865063	65123147	223134	Anti-Mllerian hormone level	1_64883387_A/G
1	64883397	Animal QTLdb	Health	64865063	65123147	223134	Anti-Mllerian hormone level	1_64883397_A/G
1	64883708	Animal QTLdb	Health	64865063	65123147	223134	Anti-Mllerian hormone level	1_64883708_C/A
1	64887648	Animal QTLdb	Health	64865063	65123147	223134	Anti-Mllerian hormone level	1_64887648_G/A
1	64889427	Animal QTLdb	Health	64865063	65123147	223134	Anti-Mllerian hormone level	1_64889427_A/G
1	64889944	Animal QTLdb	Health	64865063	65123147	223134	Anti-Mllerian hormone level	1_64889944_A/G
1	64890573	Animal QTLdb	Health	64865063	65123147	223134	Anti-Mllerian hormone level	1_64890573_G/T
1	64891194	Animal QTLdb	Health	64865063	65123147	223134	Anti-Mllerian hormone level	1_64891194_T/C
1	64896244	Animal QTLdb	Health	64865063	65123147	223134	Anti-Mllerian hormone level	1_64896244_A/G
1	64898345	Animal QTLdb	Health	64865063	65123147	223134	Anti-Mllerian hormone level		1_64898346_-/TG
1	64898484	Animal QTLdb	Health	64865063	65123147	223134	Anti-Mllerian hormone level	1_64898484_A/G
1	64901160	Animal QTLdb	Health	64865063	65123147	223134	Anti-Mllerian hormone level	1_64901160_A/G
1	64901200	Animal QTLdb	Health	64865063	65123147	223134	Anti-Mllerian hormone level	1_64901200_A/G
1	64904355	Animal QTLdb	Health	64865063	65123147	223134	Anti-Mllerian hormone level	1_64904355_A/G
1	64905934	Animal QTLdb	Health	64865063	65123147	223134	Anti-Mllerian hormone level	1_64905934_A/G
1	64910926	Animal QTLdb	Health	64865063	65123147	223134	Anti-Mllerian hormone level	1_64910926_T/C
1	64911903	Animal QTLdb	Health	64865063	65123147	223134	Anti-Mllerian hormone level	1_64911903_C/T
1	64916017	Animal QTLdb	Health	64865063	65123147	223134	Anti-Mllerian hormone level	1_64916017_T/C
1	65079638	Animal QTLdb	Health	64865063	65123147	223134	Anti-Mllerian hormone level	1_65079638_A/T
1	65082097	Animal QTLdb	Health	64865063	65123147	223134	Anti-Mllerian hormone level	1_65082097_A/G
1	64904355	Animal QTLdb	Reproduction	64905320	65192584	223141	Antral follicle number	1_64904355_A/G
1	64905934	Animal QTLdb	Reproduction	64905320	65192584	223141	Antral follicle number	1_64905934_A/G
1	64910926	Animal QTLdb	Reproduction	64905320	65192584	223141	Antral follicle number	1_64910926_T/C
1	64911903	Animal QTLdb	Reproduction	64905320	65192584	223141	Antral follicle number	1_64911903_C/T
1	64916017	Animal QTLdb	Reproduction	64905320	65192584	223141	Antral follicle number	1_64916017_T/C
1	65079638	Animal QTLdb	Reproduction	64905320	65192584	223141	Antral follicle number	1_65079638_A/T
1	65082097	Animal QTLdb	Reproduction	64905320	65192584	223141	Antral follicle number	1_65082097_A/G
1	65175049	Animal QTLdb	Reproduction	64905320	65192584	223141	Antral follicle number	1_65175049_T/C
1	65175078	Animal QTLdb	Reproduction	64905320	65192584	223141	Antral follicle number	1_65175078_T/A
1	65178553	Animal QTLdb	Reproduction	64905320	65192584	223141	Antral follicle number	1_65178553_C/G
1	65079638	Animal QTLdb	Health	65080097	65080101	178927	Bovine tuberculosis susceptibility	1_65079638_A/T
1	65843541	Animal QTLdb	Reproduction	65844064	65844068	173353	Pregnancy rate	1_65843541_A/G
1	65844066	Animal QTLdb	Reproduction	65844064	65844068	173353	Pregnancy rate	1_65844066_C/T
1	65844815	Animal QTLdb	Reproduction	65844064	65844068	173353	Pregnancy rate	1_65844815_T/C
1	65844818	Animal QTLdb	Reproduction	65844064	65844068	173353	Pregnancy rate	1_65844818_T/C
1	65844852	Animal QTLdb	Reproduction	65844064	65844068	173353	Pregnancy rate	1_65844852_T/C
1	65844912	Animal QTLdb	Reproduction	65844064	65844068	173353	Pregnancy rate	1_65844912_T/C
1	65845056	Animal QTLdb	Reproduction	65844064	65844068	173353	Pregnancy rate			1_65845057_A/-
1	66132880	Animal QTLdb	Milk	66133171	66133175	69733	Milk zinc content	1_66132880_A/C
1	66170289	Animal QTLdb	Meat_and_Carcass	66170287	66170291	224908	Shear force	1_66170289_C/T
1	66189877	Animal QTLdb	Reproduction	66188902	66188906	173355	Pregnancy rate		1_66189878_-/AA
1	66867244	Animal QTLdb	Health	66866381	66866385	96146	Bovine tuberculosis susceptibility	1_66867244_T/C
1	67231029	Animal QTLdb	Milk	67230671	67230675	63507	Milk C18 index	1_67231029_C/A
1	67231431	Animal QTLdb	Milk	67230671	67230675	63507	Milk C18 index			1_67231432_A/-
1	67556990	Animal QTLdb	Reproduction	67556001	67556005	38447	Calving ease	1_67556990_G/A
1	67556990	Animal QTLdb	Exterior	67556001	67556005	38448	Foot angle	1_67556990_G/A
1	67556990	Animal QTLdb	Exterior	67556001	67556005	38449	Feet and leg conformation	1_67556990_G/A
1	67556990	Animal QTLdb	Milk	67556001	67556005	38450	Milk fat yield	1_67556990_G/A
1	67556990	Animal QTLdb	Production	67556001	67556005	38451	Net merit	1_67556990_G/A
1	67556990	Animal QTLdb	Production	67556001	67556005	38452	Length of productive life	1_67556990_G/A
1	67556990	Animal QTLdb	Milk	67556001	67556005	38453	Milk protein percentage	1_67556990_G/A
1	67556990	Animal QTLdb	Milk	67556001	67556005	38454	Milk protein yield	1_67556990_G/A
1	67556990	Animal QTLdb	Exterior	67556001	67556005	38455	Rear leg placement - side view	1_67556990_G/A
1	67556990	Animal QTLdb	Reproduction	67556001	67556005	38456	Calving ease	1_67556990_G/A
1	67556990	Animal QTLdb	Health	67556001	67556005	38457	Somatic cell score	1_67556990_G/A
1	67909052	Animal QTLdb	Health	67909002	67909006	159988	Bovine respiratory disease susceptibility			1_67909053_TG/-
1	68285881	Animal QTLdb	Reproduction	68286352	68286356	65937	Pregnancy rate	1_68285881_G/C
1	68286164	Animal QTLdb	Reproduction	68286352	68286356	65937	Pregnancy rate	1_68286164_T/C
1	68286260	Animal QTLdb	Reproduction	68286352	68286356	65937	Pregnancy rate	1_68286260_G/A
1	68286825	Animal QTLdb	Reproduction	68286352	68286356	65937	Pregnancy rate	1_68286825_C/A
1	68286871	Animal QTLdb	Reproduction	68286352	68286356	65937	Pregnancy rate			1_68286872_GCAA/-
1	68285881	Animal QTLdb	Reproduction	68286352	68286356	65990	Age at puberty	1_68285881_G/C
1	68286164	Animal QTLdb	Reproduction	68286352	68286356	65990	Age at puberty	1_68286164_T/C
1	68286260	Animal QTLdb	Reproduction	68286352	68286356	65990	Age at puberty	1_68286260_G/A
1	68286825	Animal QTLdb	Reproduction	68286352	68286356	65990	Age at puberty	1_68286825_C/A
1	68286871	Animal QTLdb	Reproduction	68286352	68286356	65990	Age at puberty			1_68286872_GCAA/-
1	68304103	Animal QTLdb	Exterior	68304711	68304715	173310	Rump angle	1_68304103_T/C
1	68305231	Animal QTLdb	Exterior	68304711	68304715	173310	Rump angle		1_68305232_-/AAAAA
1	68305231	Animal QTLdb	Exterior	68304711	68304715	173310	Rump angle		1_68305232_-/AAAAA
1	69127723	Animal QTLdb	Milk	69128673	69128677	173249	Milk mid-infrared spectra	1_69127723_G/A
1	69128422	Animal QTLdb	Milk	69128673	69128677	173249	Milk mid-infrared spectra	1_69128422_C/A
1	69148632	Animal QTLdb	Production	69148084	69148088	28493	Residual feed intake	1_69148632_C/T
1	69148632	Animal QTLdb	Production	69148084	69148088	154046	Residual feed intake	1_69148632_C/T
1	69148632	Animal QTLdb	Production	69148084	69148088	154047	Residual feed intake	1_69148632_C/T
1	69158833	Animal QTLdb	Health	69159229	69159233	169895	M. paratuberculosis susceptibility	1_69158833_T/C
1	69159160	Animal QTLdb	Health	69159229	69159233	169895	M. paratuberculosis susceptibility	1_69159160_T/C
1	69159251	Animal QTLdb	Health	69159229	69159233	169895	M. paratuberculosis susceptibility	1_69159251_T/C
1	69172385	Animal QTLdb	Reproduction	69172175	69172179	30442	Interval to first estrus after calving	1_69172385_G/C
1	69172563	Animal QTLdb	Reproduction	69172175	69172179	30442	Interval to first estrus after calving	1_69172563_G/A
1	69188161	Animal QTLdb	Reproduction	69188244	69188248	176669	First service conception	1_69188161_G/C
1	69188166	Animal QTLdb	Reproduction	69188244	69188248	176669	First service conception	1_69188166_A/C
1	69188246	Animal QTLdb	Reproduction	69188244	69188248	176669	First service conception	1_69188246_C/T
1	69188927	Animal QTLdb	Reproduction	69188244	69188248	176669	First service conception	1_69188927_A/G
1	69189039	Animal QTLdb	Reproduction	69188244	69188248	176669	First service conception	1_69189039_G/A
1	69189247	Animal QTLdb	Reproduction	69188244	69188248	176669	First service conception	1_69189247_G/T
1	69188161	Animal QTLdb	Reproduction	69188244	69188248	176904	Conception rate	1_69188161_G/C
1	69188166	Animal QTLdb	Reproduction	69188244	69188248	176904	Conception rate	1_69188166_A/C
1	69188246	Animal QTLdb	Reproduction	69188244	69188248	176904	Conception rate	1_69188246_C/T
1	69188927	Animal QTLdb	Reproduction	69188244	69188248	176904	Conception rate	1_69188927_A/G
1	69189039	Animal QTLdb	Reproduction	69188244	69188248	176904	Conception rate	1_69189039_G/A
1	69189247	Animal QTLdb	Reproduction	69188244	69188248	176904	Conception rate	1_69189247_G/T
1	69207164	Animal QTLdb	Milk	69207568	69207572	125114	Milk yield	1_69207164_C/T
1	69207329	Animal QTLdb	Milk	69207568	69207572	125114	Milk yield	1_69207329_G/A
1	69208288	Animal QTLdb	Milk	69207568	69207572	125114	Milk yield			1_69208289_A/-
1	69207164	Animal QTLdb	Milk	69207568	69207572	125135	Milk protein yield	1_69207164_C/T
1	69207329	Animal QTLdb	Milk	69207568	69207572	125135	Milk protein yield	1_69207329_G/A
1	69208288	Animal QTLdb	Milk	69207568	69207572	125135	Milk protein yield			1_69208289_A/-
1	69207164	Animal QTLdb	Milk	69207568	69207572	125152	Milk fat yield	1_69207164_C/T
1	69207329	Animal QTLdb	Milk	69207568	69207572	125152	Milk fat yield	1_69207329_G/A
1	69208288	Animal QTLdb	Milk	69207568	69207572	125152	Milk fat yield			1_69208289_A/-
1	69207164	Animal QTLdb	Milk	69207568	69207572	125207	Lactation persistency	1_69207164_C/T
1	69207329	Animal QTLdb	Milk	69207568	69207572	125207	Lactation persistency	1_69207329_G/A
1	69208288	Animal QTLdb	Milk	69207568	69207572	125207	Lactation persistency			1_69208289_A/-
1	69222854	Animal QTLdb	Health	69223749	69223753	159989	Bovine respiratory disease susceptibility	1_69222854_T/C
1	69223662	Animal QTLdb	Health	69223749	69223753	159989	Bovine respiratory disease susceptibility	1_69223662_C/T
1	69223902	Animal QTLdb	Health	69223749	69223753	159989	Bovine respiratory disease susceptibility	1_69223902_G/A
1	69223926	Animal QTLdb	Health	69223749	69223753	159989	Bovine respiratory disease susceptibility	1_69223926_G/A
1	69223961	Animal QTLdb	Health	69223749	69223753	159989	Bovine respiratory disease susceptibility	1_69223961_G/A
1	69224260	Animal QTLdb	Health	69223749	69223753	159989	Bovine respiratory disease susceptibility		1_69224261_-/G
1	69224305	Animal QTLdb	Health	69223749	69223753	159989	Bovine respiratory disease susceptibility	1_69224305_T/C
1	69263220	Animal QTLdb	Reproduction	69262268	69262272	176327	Conception rate			1_69263221_AATAT/-
1	69300619	Animal QTLdb	Reproduction	69299660	69299664	176348	Conception rate		1_69300620_-/GATAGATG
1	70218686	Animal QTLdb	Health	70219315	70219319	96147	Bovine tuberculosis susceptibility	1_70218686_C/G
1	70219850	Animal QTLdb	Health	70219315	70219319	96147	Bovine tuberculosis susceptibility			1_70219851_AGAA/-
1	70657071	Animal QTLdb	Milk	70656137	70656141	177337	Milk lactose content		1_70657072_-/TTTA
1	70808590	Animal QTLdb	Milk	70808588	70808592	63969	Milk riboflavin content	1_70808590_A/G
1	70809164	Animal QTLdb	Milk	70808588	70808592	63969	Milk riboflavin content	1_70809164_T/A
1	70809235	Animal QTLdb	Milk	70808588	70808592	63969	Milk riboflavin content	1_70809235_C/T
1	71188501	Animal QTLdb	Meat_and_Carcass	71188368	71188372	224903	Shear force	1_71188501_C/T
1	71550599	Animal QTLdb	Milk	71551348	71551352	125115	Milk yield	1_71550599_T/C
1	71570186	Animal QTLdb	Milk	71570412	71570416	113322	Milk kappa-casein percentage	1_71570186_C/G
1	71721208	Animal QTLdb	Production	71720754	71720758	130969	Residual feed intake	1_71721208_T/C
1	71730082	Animal QTLdb	Meat_and_Carcass	71730080	71730084	227880	Tenderness score	1_71730082_A/C
1	71730082	Animal QTLdb	Meat_and_Carcass	71730080	71730084	233185	Connective tissue amount	1_71730082_A/C
1	72128815	Animal QTLdb	Milk	72127958	72127962	177338	Milk lactose content			1_72128816_T/-
1	72330206	Animal QTLdb	Production	72330575	72330579	23626	Body weight	1_72330206_G/A
1	72440946	Animal QTLdb	Production	72440945	72440949	23628	Body weight	1_72440946_C/T
1	72441629	Animal QTLdb	Production	72440945	72440949	23628	Body weight	1_72441629_A/G
1	72881523	Animal QTLdb	Reproduction	72880874	72880878	173369	Pregnancy rate	1_72881523_T/C
1	72881523	Animal QTLdb	Reproduction	72880874	72880878	176336	Conception rate	1_72881523_T/C
1	73060149	Animal QTLdb	Meat_and_Carcass	73059745	73059749	224945	Shear force	1_73060149_T/G
1	73060626	Animal QTLdb	Meat_and_Carcass	73059745	73059749	224945	Shear force			1_73060627_T/-
1	73765273	Animal QTLdb	Milk	73766266	73766270	113180	Milk kappa-casein percentage	1_73765273_C/T
1	73766788	Animal QTLdb	Milk	73766266	73766270	113180	Milk kappa-casein percentage	1_73766788_T/G
1	73766788	Animal QTLdb	Milk	73767631	73767635	113181	Milk kappa-casein percentage	1_73766788_T/G
1	73815113	Animal QTLdb	Milk	73815456	73815460	113183	Milk kappa-casein percentage	1_73815113_C/T
1	73816040	Animal QTLdb	Milk	73815456	73815460	113183	Milk kappa-casein percentage	1_73816040_C/T
1	73828998	Animal QTLdb	Milk	73829855	73829859	110584	Milk kappa-casein percentage	1_73828998_A/T
1	73828998	Animal QTLdb	Milk	73829855	73829859	118701	Milk unglycosylated kappa-casein percentage	1_73828998_A/T
1	73835329	Animal QTLdb	Milk	73835637	73835641	113184	Milk kappa-casein percentage	1_73835329_C/T
1	73835472	Animal QTLdb	Milk	73835637	73835641	113184	Milk kappa-casein percentage	1_73835472_C/A
1	73835641	Animal QTLdb	Milk	73835637	73835641	113184	Milk kappa-casein percentage	1_73835641_G/A
1	73835939	Animal QTLdb	Milk	73835637	73835641	113184	Milk kappa-casein percentage			1_73835940_ATTTAA/-
1	73836251	Animal QTLdb	Milk	73835637	73835641	113184	Milk kappa-casein percentage	1_73836251_C/T
1	73836608	Animal QTLdb	Milk	73835637	73835641	113184	Milk kappa-casein percentage	1_73836608_C/T
1	73836627	Animal QTLdb	Milk	73835637	73835641	113184	Milk kappa-casein percentage	1_73836627_T/C
1	73841864	Animal QTLdb	Milk	73842736	73842740	113185	Milk kappa-casein percentage	1_73841864_A/T
1	73842377	Animal QTLdb	Milk	73842736	73842740	113185	Milk kappa-casein percentage	1_73842377_G/C
1	73842625	Animal QTLdb	Milk	73842736	73842740	113185	Milk kappa-casein percentage	1_73842625_C/T
1	73843017	Animal QTLdb	Milk	73842736	73842740	113185	Milk kappa-casein percentage	1_73843017_C/T
1	73843021	Animal QTLdb	Milk	73842736	73842740	113185	Milk kappa-casein percentage	1_73843021_C/G
1	73843031	Animal QTLdb	Milk	73842736	73842740	113185	Milk kappa-casein percentage		1_73843032_-/CTT
1	73843039	Animal QTLdb	Milk	73842736	73842740	113185	Milk kappa-casein percentage	1_73843039_A/G
1	73843162	Animal QTLdb	Milk	73842736	73842740	113185	Milk kappa-casein percentage	1_73843162_C/T
1	73843205	Animal QTLdb	Milk	73842736	73842740	113185	Milk kappa-casein percentage	1_73843205_C/T
1	73843217	Animal QTLdb	Milk	73842736	73842740	113185	Milk kappa-casein percentage	1_73843217_T/C
1	73843222	Animal QTLdb	Milk	73842736	73842740	113185	Milk kappa-casein percentage	1_73843222_A/C
1	73843292	Animal QTLdb	Milk	73842736	73842740	113185	Milk kappa-casein percentage	1_73843292_G/T
1	73843551	Animal QTLdb	Milk	73842736	73842740	113185	Milk kappa-casein percentage	1_73843551_T/C
1	73843627	Animal QTLdb	Milk	73842736	73842740	113185	Milk kappa-casein percentage	1_73843627_A/T
1	74460054	Animal QTLdb	Meat_and_Carcass	74460836	74460840	154592	Kidney weight	1_74460054_G/A
1	74460089	Animal QTLdb	Meat_and_Carcass	74460836	74460840	154592	Kidney weight	1_74460089_A/T
1	74460285	Animal QTLdb	Meat_and_Carcass	74460836	74460840	154592	Kidney weight	1_74460285_C/T
1	74460454	Animal QTLdb	Meat_and_Carcass	74460836	74460840	154592	Kidney weight	1_74460454_T/C
1	74460650	Animal QTLdb	Meat_and_Carcass	74460836	74460840	154592	Kidney weight	1_74460650_C/T
1	74460825	Animal QTLdb	Meat_and_Carcass	74460836	74460840	154592	Kidney weight	1_74460825_C/T
1	74460955	Animal QTLdb	Meat_and_Carcass	74460836	74460840	154592	Kidney weight	1_74460955_G/A
1	74461113	Animal QTLdb	Meat_and_Carcass	74460836	74460840	154592	Kidney weight	1_74461113_A/C
1	74461417	Animal QTLdb	Meat_and_Carcass	74460836	74460840	154592	Kidney weight	1_74461417_C/T
1	74461445	Animal QTLdb	Meat_and_Carcass	74460836	74460840	154592	Kidney weight	1_74461445_T/C
1	74461447	Animal QTLdb	Meat_and_Carcass	74460836	74460840	154592	Kidney weight	1_74461447_A/G
1	74682549	Animal QTLdb	Milk	74682085	74682089	250234	Milk protein percentage	1_74682549_T/C
1	74688427	Animal QTLdb	Milk	74688210	74688214	112209	Milk kappa-casein percentage	1_74688427_G/T
1	74688427	Animal QTLdb	Milk	74688210	74688214	119161	Milk unglycosylated kappa-casein percentage	1_74688427_G/T
1	74688427	Animal QTLdb	Milk	74688957	74688961	250240	Milk protein percentage	1_74688427_G/T
1	74689869	Animal QTLdb	Milk	74688957	74688961	250240	Milk protein percentage		1_74689870_-/A
1	74688427	Animal QTLdb	Milk	74688983	74688987	112210	Milk kappa-casein percentage	1_74688427_G/T
1	74689869	Animal QTLdb	Milk	74688983	74688987	112210	Milk kappa-casein percentage		1_74689870_-/A
1	74688427	Animal QTLdb	Milk	74688983	74688987	119162	Milk unglycosylated kappa-casein percentage	1_74688427_G/T
1	74689869	Animal QTLdb	Milk	74688983	74688987	119162	Milk unglycosylated kappa-casein percentage		1_74689870_-/A
1	76571353	Animal QTLdb	Milk	76571008	76571012	118273	Milk unglycosylated kappa-casein percentage	1_76571353_G/A
1	76571658	Animal QTLdb	Milk	76571008	76571012	118273	Milk unglycosylated kappa-casein percentage	1_76571658_C/T
1	76571826	Animal QTLdb	Milk	76571008	76571012	118273	Milk unglycosylated kappa-casein percentage		1_76571827_-/T
1	76622234	Animal QTLdb	Milk	76621920	76621924	118678	Milk unglycosylated kappa-casein percentage	1_76622234_T/C
1	76622741	Animal QTLdb	Milk	76621920	76621924	118678	Milk unglycosylated kappa-casein percentage	1_76622741_T/C
1	76631535	Animal QTLdb	Milk	76630685	76630689	119188	Milk unglycosylated kappa-casein percentage			1_76631536_A/-
1	78542968	Animal QTLdb	Meat_and_Carcass	78542863	78542867	224933	Shear force	1_78542968_C/T
1	78543374	Animal QTLdb	Meat_and_Carcass	78542863	78542867	224933	Shear force	1_78543374_T/G
1	78543448	Animal QTLdb	Meat_and_Carcass	78542863	78542867	224933	Shear force	1_78543448_G/A
1	78554151	Animal QTLdb	Production	78554218	78554222	66748	Body weight	1_78554151_T/C
1	78617189	Animal QTLdb	Milk	78617376	78617380	113718	Milk kappa-casein percentage	1_78617189_T/C
1	78716380	Animal QTLdb	Milk	78715975	78715979	110925	Milk kappa-casein percentage	1_78716380_T/C
1	78716380	Animal QTLdb	Milk	78715975	78715979	117872	Milk unglycosylated kappa-casein percentage	1_78716380_T/C
1	78764516	Animal QTLdb	Milk	78764789	78764793	119652	Milk alpha-S2-casein percentage	1_78764516_A/G
1	78764754	Animal QTLdb	Milk	78764789	78764793	119652	Milk alpha-S2-casein percentage	1_78764754_A/G
1	78844526	Animal QTLdb	Milk	78844866	78844870	25756	Milk fat yield		1_78844527_-/A
1	78859502	Animal QTLdb	Milk	78858927	78858931	118304	Milk unglycosylated kappa-casein percentage	1_78859502_T/A
1	78859876	Animal QTLdb	Milk	78858927	78858931	118304	Milk unglycosylated kappa-casein percentage	1_78859876_C/A
1	78999855	Animal QTLdb	Health	78999735	78999739	169897	M. paratuberculosis susceptibility			1_78999856_C/-
1	79008589	Animal QTLdb	Meat_and_Carcass	79008769	79008773	227729	Tenderness score	1_79008589_T/C
1	79009478	Animal QTLdb	Meat_and_Carcass	79008769	79008773	227729	Tenderness score		1_79009479_-/A
1	79603307	Animal QTLdb	Meat_and_Carcass	79602305	79602309	25124	Meat percentage	1_79603307_T/G
1	79603307	Animal QTLdb	Meat_and_Carcass	79602305	79602309	25125	Intermuscular fat percentage	1_79603307_T/G
1	80999135	Animal QTLdb	Reproduction	80999133	80999137	29861	Age at puberty	1_80999135_A/G
1	80999712	Animal QTLdb	Reproduction	80999133	80999137	29861	Age at puberty	1_80999712_G/T
1	80999759	Animal QTLdb	Reproduction	80999133	80999137	29861	Age at puberty	1_80999759_A/G
1	81000013	Animal QTLdb	Reproduction	80999133	80999137	29861	Age at puberty			1_81000014_AAAC/-
1	80999135	Animal QTLdb	Milk	80999133	80999137	122342	Milk cis-7,10,13,16,19-Docosapentaenoic acid content	1_80999135_A/G
1	80999712	Animal QTLdb	Milk	80999133	80999137	122342	Milk cis-7,10,13,16,19-Docosapentaenoic acid content	1_80999712_G/T
1	80999759	Animal QTLdb	Milk	80999133	80999137	122342	Milk cis-7,10,13,16,19-Docosapentaenoic acid content	1_80999759_A/G
1	81000013	Animal QTLdb	Milk	80999133	80999137	122342	Milk cis-7,10,13,16,19-Docosapentaenoic acid content			1_81000014_AAAC/-
1	80999135	Animal QTLdb	Milk	80999133	80999137	136179	Milk yield	1_80999135_A/G
1	80999712	Animal QTLdb	Milk	80999133	80999137	136179	Milk yield	1_80999712_G/T
1	80999759	Animal QTLdb	Milk	80999133	80999137	136179	Milk yield	1_80999759_A/G
1	81000013	Animal QTLdb	Milk	80999133	80999137	136179	Milk yield			1_81000014_AAAC/-
1	80999135	Animal QTLdb	Milk	80999133	80999137	136180	Milk fat percentage	1_80999135_A/G
1	80999712	Animal QTLdb	Milk	80999133	80999137	136180	Milk fat percentage	1_80999712_G/T
1	80999759	Animal QTLdb	Milk	80999133	80999137	136180	Milk fat percentage	1_80999759_A/G
1	81000013	Animal QTLdb	Milk	80999133	80999137	136180	Milk fat percentage			1_81000014_AAAC/-
1	80999135	Animal QTLdb	Milk	80999133	80999137	136181	Milk protein percentage	1_80999135_A/G
1	80999712	Animal QTLdb	Milk	80999133	80999137	136181	Milk protein percentage	1_80999712_G/T
1	80999759	Animal QTLdb	Milk	80999133	80999137	136181	Milk protein percentage	1_80999759_A/G
1	81000013	Animal QTLdb	Milk	80999133	80999137	136181	Milk protein percentage			1_81000014_AAAC/-
1	80999135	Animal QTLdb	Milk	80999133	80999137	136182	Milk casein percentage	1_80999135_A/G
1	80999712	Animal QTLdb	Milk	80999133	80999137	136182	Milk casein percentage	1_80999712_G/T
1	80999759	Animal QTLdb	Milk	80999133	80999137	136182	Milk casein percentage	1_80999759_A/G
1	81000013	Animal QTLdb	Milk	80999133	80999137	136182	Milk casein percentage			1_81000014_AAAC/-
1	80999135	Animal QTLdb	Milk	80999133	80999137	136292	Milk protein-to-fat ratio	1_80999135_A/G
1	80999712	Animal QTLdb	Milk	80999133	80999137	136292	Milk protein-to-fat ratio	1_80999712_G/T
1	80999759	Animal QTLdb	Milk	80999133	80999137	136292	Milk protein-to-fat ratio	1_80999759_A/G
1	81000013	Animal QTLdb	Milk	80999133	80999137	136292	Milk protein-to-fat ratio			1_81000014_AAAC/-
1	81022835	Animal QTLdb	Milk	81022833	81022837	118752	Milk unglycosylated kappa-casein percentage	1_81022835_T/C
1	81166159	Animal QTLdb	Milk	81165929	81165933	111240	Milk kappa-casein percentage	1_81166159_C/T
1	81166159	Animal QTLdb	Milk	81165929	81165933	117796	Milk unglycosylated kappa-casein percentage	1_81166159_C/T
1	81168478	Animal QTLdb	Milk	81168825	81168829	112207	Milk kappa-casein percentage	1_81168478_T/A
1	81169412	Animal QTLdb	Milk	81168825	81168829	112207	Milk kappa-casein percentage	1_81169412_G/T
1	81168478	Animal QTLdb	Milk	81168825	81168829	117901	Milk unglycosylated kappa-casein percentage	1_81168478_T/A
1	81169412	Animal QTLdb	Milk	81168825	81168829	117901	Milk unglycosylated kappa-casein percentage	1_81169412_G/T
1	81809244	Animal QTLdb	Milk	81810027	81810031	118816	Milk unglycosylated kappa-casein percentage	1_81809244_G/C
1	81809285	Animal QTLdb	Milk	81810027	81810031	118816	Milk unglycosylated kappa-casein percentage	1_81809285_C/T
1	81809640	Animal QTLdb	Milk	81810027	81810031	118816	Milk unglycosylated kappa-casein percentage	1_81809640_A/T
1	81809662	Animal QTLdb	Milk	81810027	81810031	118816	Milk unglycosylated kappa-casein percentage	1_81809662_G/T
1	81810441	Animal QTLdb	Milk	81810027	81810031	118816	Milk unglycosylated kappa-casein percentage	1_81810441_A/G
1	81811162	Animal QTLdb	Milk	81811909	81811913	118817	Milk unglycosylated kappa-casein percentage	1_81811162_C/T
1	81827500	Animal QTLdb	Milk	81827451	81827455	118818	Milk unglycosylated kappa-casein percentage	1_81827500_T/A
1	81835930	Animal QTLdb	Milk	81836822	81836826	118821	Milk unglycosylated kappa-casein percentage		1_81835931_-/C
1	81836240	Animal QTLdb	Milk	81836822	81836826	118821	Milk unglycosylated kappa-casein percentage	1_81836240_C/A
1	81843228	Animal QTLdb	Milk	81843881	81843885	118822	Milk unglycosylated kappa-casein percentage	1_81843228_C/G
1	81844471	Animal QTLdb	Milk	81843881	81843885	118822	Milk unglycosylated kappa-casein percentage	1_81844471_A/C
1	81844471	Animal QTLdb	Milk	81845075	81845079	118823	Milk unglycosylated kappa-casein percentage	1_81844471_A/C
1	81846783	Animal QTLdb	Milk	81846166	81846170	118824	Milk unglycosylated kappa-casein percentage		1_81846784_-/AGCACAGT
1	81848920	Animal QTLdb	Milk	81848007	81848011	118825	Milk unglycosylated kappa-casein percentage	1_81848920_T/C
1	81867147	Animal QTLdb	Milk	81867618	81867622	118773	Milk unglycosylated kappa-casein percentage	1_81867147_G/A
1	81868140	Animal QTLdb	Milk	81867618	81867622	118773	Milk unglycosylated kappa-casein percentage			1_81868141_CTGC/-
1	81999157	Animal QTLdb	Meat_and_Carcass	81999155	81999159	233057	Connective tissue amount	1_81999157_A/G
1	82002260	Animal QTLdb	Meat_and_Carcass	82003030	82003034	233049	Connective tissue amount	1_82002260_C/A
1	82134906	Animal QTLdb	Reproduction	82135844	82135848	29868	Age at puberty	1_82134906_T/C
1	82134962	Animal QTLdb	Reproduction	82135844	82135848	29868	Age at puberty	1_82134962_C/T
1	82135075	Animal QTLdb	Reproduction	82135844	82135848	29868	Age at puberty	1_82135075_G/C
1	82135110	Animal QTLdb	Reproduction	82135844	82135848	29868	Age at puberty	1_82135110_A/G
1	82135208	Animal QTLdb	Reproduction	82135844	82135848	29868	Age at puberty		1_82135209_-/AAC
1	82135208	Animal QTLdb	Reproduction	82135844	82135848	29868	Age at puberty		1_82135209_-/AAC
1	82135500	Animal QTLdb	Reproduction	82135844	82135848	29868	Age at puberty	1_82135500_T/C
1	82135550	Animal QTLdb	Reproduction	82135844	82135848	29868	Age at puberty	1_82135550_C/A
1	82135669	Animal QTLdb	Reproduction	82135844	82135848	29868	Age at puberty			1_82135670_A/-
1	82135683	Animal QTLdb	Reproduction	82135844	82135848	29868	Age at puberty			1_82135684_ACCGATT/-
1	82135846	Animal QTLdb	Reproduction	82135844	82135848	29868	Age at puberty	1_82135846_T/C
1	82135985	Animal QTLdb	Reproduction	82135844	82135848	29868	Age at puberty		1_82135986_-/G
1	82136009	Animal QTLdb	Reproduction	82135844	82135848	29868	Age at puberty	1_82136009_G/T
1	82136179	Animal QTLdb	Reproduction	82135844	82135848	29868	Age at puberty	1_82136179_T/C
1	82136250	Animal QTLdb	Reproduction	82135844	82135848	29868	Age at puberty	1_82136250_A/G
1	82136300	Animal QTLdb	Reproduction	82135844	82135848	29868	Age at puberty	1_82136300_T/C
1	82136348	Animal QTLdb	Reproduction	82135844	82135848	29868	Age at puberty	1_82136348_T/C
1	82136379	Animal QTLdb	Reproduction	82135844	82135848	29868	Age at puberty	1_82136379_C/T
1	82136442	Animal QTLdb	Reproduction	82135844	82135848	29868	Age at puberty	1_82136442_C/T
1	82136796	Animal QTLdb	Reproduction	82135844	82135848	29868	Age at puberty	1_82136796_A/G
1	82136837	Animal QTLdb	Reproduction	82135844	82135848	29868	Age at puberty	1_82136837_G/A
1	82136843	Animal QTLdb	Reproduction	82135844	82135848	29868	Age at puberty	1_82136843_C/A
1	82211745	Animal QTLdb	Exterior	82211743	82211747	154089	Stature	1_82211745_T/C
1	82212454	Animal QTLdb	Exterior	82211743	82211747	154089	Stature	1_82212454_C/T
1	82211745	Animal QTLdb	Exterior	82211743	82211747	154292	Stature	1_82211745_T/C
1	82212454	Animal QTLdb	Exterior	82211743	82211747	154292	Stature	1_82212454_C/T
1	82211745	Animal QTLdb	Exterior	82211743	82211747	154293	Stature	1_82211745_T/C
1	82212454	Animal QTLdb	Exterior	82211743	82211747	154293	Stature	1_82212454_C/T
1	82211745	Animal QTLdb	Exterior	82211743	82211747	154294	Stature	1_82211745_T/C
1	82212454	Animal QTLdb	Exterior	82211743	82211747	154294	Stature	1_82212454_C/T
1	84095396	Animal QTLdb	Reproduction	84095558	84095562	212435	Inseminations per conception	1_84095396_T/C
1	84134156	Animal QTLdb	Reproduction	84134528	84134532	173376	Pregnancy rate	1_84134156_A/G
1	84134240	Animal QTLdb	Reproduction	84134528	84134532	173376	Pregnancy rate	1_84134240_T/G
1	84134359	Animal QTLdb	Reproduction	84134528	84134532	173376	Pregnancy rate		1_84134360_-/A	1_84134360_AA/-
1	84134359	Animal QTLdb	Reproduction	84134528	84134532	173376	Pregnancy rate		1_84134360_-/A	1_84134360_AA/-
1	84134724	Animal QTLdb	Reproduction	84134528	84134532	173376	Pregnancy rate	1_84134724_A/G
1	84134156	Animal QTLdb	Reproduction	84134528	84134532	176337	Conception rate	1_84134156_A/G
1	84134240	Animal QTLdb	Reproduction	84134528	84134532	176337	Conception rate	1_84134240_T/G
1	84134359	Animal QTLdb	Reproduction	84134528	84134532	176337	Conception rate		1_84134360_-/A	1_84134360_AA/-
1	84134359	Animal QTLdb	Reproduction	84134528	84134532	176337	Conception rate		1_84134360_-/A	1_84134360_AA/-
1	84134724	Animal QTLdb	Reproduction	84134528	84134532	176337	Conception rate	1_84134724_A/G
1	88063130	Animal QTLdb	Milk	88063959	88063963	118840	Milk unglycosylated kappa-casein percentage	1_88063130_A/G
1	88063214	Animal QTLdb	Milk	88063959	88063963	118840	Milk unglycosylated kappa-casein percentage	1_88063214_A/G
1	89373326	Animal QTLdb	Reproduction	89373357	89373361	281433	Age at first calving	1_89373326_G/A
1	89373359	Animal QTLdb	Reproduction	89373357	89373361	281433	Age at first calving	1_89373359_T/C
1	89718961	Animal QTLdb	Production	89719315	89719319	38584	Body depth		1_89718962_-/T
1	89718961	Animal QTLdb	Reproduction	89719315	89719319	38585	Calving ease		1_89718962_-/T
1	89718961	Animal QTLdb	Exterior	89719315	89719319	38586	Foot angle		1_89718962_-/T
1	89718961	Animal QTLdb	Exterior	89719315	89719319	38587	Feet and leg conformation		1_89718962_-/T
1	89718961	Animal QTLdb	Production	89719315	89719319	38588	PTA type		1_89718962_-/T
1	89718961	Animal QTLdb	Exterior	89719315	89719319	38589	Udder attachment		1_89718962_-/T
1	89718961	Animal QTLdb	Milk	89719315	89719319	38590	Milk fat yield		1_89718962_-/T
1	89718961	Animal QTLdb	Milk	89719315	89719319	38591	Milk yield		1_89718962_-/T
1	89718961	Animal QTLdb	Production	89719315	89719319	38592	Net merit		1_89718962_-/T
1	89718961	Animal QTLdb	Milk	89719315	89719319	38593	Milk protein yield		1_89718962_-/T
1	89718961	Animal QTLdb	Exterior	89719315	89719319	38594	Rear leg placement - rear view		1_89718962_-/T
1	89718961	Animal QTLdb	Exterior	89719315	89719319	38595	Rear leg placement - side view		1_89718962_-/T
1	89718961	Animal QTLdb	Production	89719315	89719319	38596	Rump width		1_89718962_-/T
1	89718961	Animal QTLdb	Exterior	89719315	89719319	38597	Stature		1_89718962_-/T
1	89718961	Animal QTLdb	Exterior	89719315	89719319	38598	Strength		1_89718962_-/T
1	89718961	Animal QTLdb	Exterior	89719315	89719319	38599	Udder depth		1_89718962_-/T
1	89741652	Animal QTLdb	Health	89742319	89742323	96062	Liver abscess	1_89741652_G/C
1	89742823	Animal QTLdb	Health	89742319	89742323	96062	Liver abscess	1_89742823_T/C
1	89759249	Animal QTLdb	Production	89758998	89759002	287165	Body height	1_89759249_T/C
1	89759995	Animal QTLdb	Production	89758998	89759002	287165	Body height		1_89759996_-/TTT
1	89808555	Animal QTLdb	Health	89808883	89808887	96134	Bovine tuberculosis susceptibility	1_89808555_C/G
1	89808600	Animal QTLdb	Health	89808883	89808887	96134	Bovine tuberculosis susceptibility	1_89808600_T/G
1	89808604	Animal QTLdb	Health	89808883	89808887	96134	Bovine tuberculosis susceptibility	1_89808604_A/G
1	89808628	Animal QTLdb	Health	89808883	89808887	96134	Bovine tuberculosis susceptibility	1_89808628_T/C
1	89809770	Animal QTLdb	Health	89808883	89808887	96134	Bovine tuberculosis susceptibility	1_89809770_T/C
1	89809791	Animal QTLdb	Health	89808883	89808887	96134	Bovine tuberculosis susceptibility	1_89809791_T/A
1	97142240	Animal QTLdb	Health	97142530	97142534	160000	Bovine respiratory disease susceptibility	1_97142240_G/A
1	97142328	Animal QTLdb	Health	97142530	97142534	160000	Bovine respiratory disease susceptibility	1_97142328_C/A
1	97143527	Animal QTLdb	Health	97142530	97142534	160000	Bovine respiratory disease susceptibility	1_97143527_A/C
1	99352512	Animal QTLdb	Meat_and_Carcass	99352012	99352016	231406	Marbling score	1_99352512_A/G
1	106470189	Animal QTLdb	Meat_and_Carcass	106471014	106471018	224902	Shear force		1_106470190_-/AAAGAG
1	106470189	Animal QTLdb	Meat_and_Carcass	106471014	106471018	224902	Shear force		1_106470190_-/AAAGAG
1	106470189	Animal QTLdb	Meat_and_Carcass	106471014	106471018	224902	Shear force		1_106470190_-/AAAGAG
1	106471072	Animal QTLdb	Meat_and_Carcass	106471014	106471018	224902	Shear force	1_106471072_G/A
1	106470189	Animal QTLdb	Meat_and_Carcass	106471014	106471018	231379	Marbling score		1_106470190_-/AAAGAG
1	106470189	Animal QTLdb	Meat_and_Carcass	106471014	106471018	231379	Marbling score		1_106470190_-/AAAGAG
1	106470189	Animal QTLdb	Meat_and_Carcass	106471014	106471018	231379	Marbling score		1_106470190_-/AAAGAG
1	106471072	Animal QTLdb	Meat_and_Carcass	106471014	106471018	231379	Marbling score	1_106471072_G/A
1	106470189	Animal QTLdb	Meat_and_Carcass	106471026	106471030	224900	Shear force		1_106470190_-/AAAGAG
1	106470189	Animal QTLdb	Meat_and_Carcass	106471026	106471030	224900	Shear force		1_106470190_-/AAAGAG
1	106470189	Animal QTLdb	Meat_and_Carcass	106471026	106471030	224900	Shear force		1_106470190_-/AAAGAG
1	106471072	Animal QTLdb	Meat_and_Carcass	106471026	106471030	224900	Shear force	1_106471072_G/A
1	106470189	Animal QTLdb	Meat_and_Carcass	106471026	106471030	231378	Marbling score		1_106470190_-/AAAGAG
1	106470189	Animal QTLdb	Meat_and_Carcass	106471026	106471030	231378	Marbling score		1_106470190_-/AAAGAG
1	106470189	Animal QTLdb	Meat_and_Carcass	106471026	106471030	231378	Marbling score		1_106470190_-/AAAGAG
1	106471072	Animal QTLdb	Meat_and_Carcass	106471026	106471030	231378	Marbling score	1_106471072_G/A
1	106470189	Animal QTLdb	Meat_and_Carcass	106471070	106471074	224882	Shear force		1_106470190_-/AAAGAG
1	106470189	Animal QTLdb	Meat_and_Carcass	106471070	106471074	224882	Shear force		1_106470190_-/AAAGAG
1	106470189	Animal QTLdb	Meat_and_Carcass	106471070	106471074	224882	Shear force		1_106470190_-/AAAGAG
1	106471072	Animal QTLdb	Meat_and_Carcass	106471070	106471074	224882	Shear force	1_106471072_G/A
1	107059963	Animal QTLdb	Exterior	107060818	107060822	286476	Sole hemorrhage		1_107059964_-/G
1	107403953	Animal QTLdb	Exterior	107404892	107404896	286478	Sole hemorrhage	1_107403953_T/C
1	107404188	Animal QTLdb	Exterior	107404892	107404896	286478	Sole hemorrhage	1_107404188_C/T
1	108695788	Animal QTLdb	Meat_and_Carcass	108696007	108696011	56163	Subcutaneous fat thickness			1_108695789_T/-
1	108696806	Animal QTLdb	Meat_and_Carcass	108696007	108696011	56163	Subcutaneous fat thickness	1_108696806_A/G
1	108718198	Animal QTLdb	Production	108718888	108718892	66731	Body weight	1_108718198_T/C
1	108718555	Animal QTLdb	Production	108718888	108718892	66731	Body weight		1_108718556_-/C
1	108719060	Animal QTLdb	Production	108718888	108718892	66731	Body weight	1_108719060_G/C
1	108719080	Animal QTLdb	Production	108718888	108718892	66731	Body weight	1_108719080_G/A
1	108719200	Animal QTLdb	Production	108718888	108718892	66731	Body weight	1_108719200_T/C
1	108719366	Animal QTLdb	Production	108718888	108718892	66731	Body weight		1_108719367_-/AA
1	108719368	Animal QTLdb	Production	108718888	108718892	66731	Body weight	1_108719368_T/A
1	108718555	Animal QTLdb	Meat_and_Carcass	108719328	108719332	20274	Subcutaneous fat thickness		1_108718556_-/C
1	108719060	Animal QTLdb	Meat_and_Carcass	108719328	108719332	20274	Subcutaneous fat thickness	1_108719060_G/C
1	108719080	Animal QTLdb	Meat_and_Carcass	108719328	108719332	20274	Subcutaneous fat thickness	1_108719080_G/A
1	108719200	Animal QTLdb	Meat_and_Carcass	108719328	108719332	20274	Subcutaneous fat thickness	1_108719200_T/C
1	108719366	Animal QTLdb	Meat_and_Carcass	108719328	108719332	20274	Subcutaneous fat thickness		1_108719367_-/AA
1	108719368	Animal QTLdb	Meat_and_Carcass	108719328	108719332	20274	Subcutaneous fat thickness	1_108719368_T/A
1	108720055	Animal QTLdb	Meat_and_Carcass	108719328	108719332	20274	Subcutaneous fat thickness	1_108720055_A/G
1	108720209	Animal QTLdb	Meat_and_Carcass	108719328	108719332	20274	Subcutaneous fat thickness			1_108720210_C/-
1	108718555	Animal QTLdb	Meat_and_Carcass	108719328	108719332	20353	Carcass weight		1_108718556_-/C
1	108719060	Animal QTLdb	Meat_and_Carcass	108719328	108719332	20353	Carcass weight	1_108719060_G/C
1	108719080	Animal QTLdb	Meat_and_Carcass	108719328	108719332	20353	Carcass weight	1_108719080_G/A
1	108719200	Animal QTLdb	Meat_and_Carcass	108719328	108719332	20353	Carcass weight	1_108719200_T/C
1	108719366	Animal QTLdb	Meat_and_Carcass	108719328	108719332	20353	Carcass weight		1_108719367_-/AA
1	108719368	Animal QTLdb	Meat_and_Carcass	108719328	108719332	20353	Carcass weight	1_108719368_T/A
1	108720055	Animal QTLdb	Meat_and_Carcass	108719328	108719332	20353	Carcass weight	1_108720055_A/G
1	108720209	Animal QTLdb	Meat_and_Carcass	108719328	108719332	20353	Carcass weight			1_108720210_C/-
1	108718555	Animal QTLdb	Production	108719328	108719332	20430	Longissimus muscle area growth		1_108718556_-/C
1	108719060	Animal QTLdb	Production	108719328	108719332	20430	Longissimus muscle area growth	1_108719060_G/C
1	108719080	Animal QTLdb	Production	108719328	108719332	20430	Longissimus muscle area growth	1_108719080_G/A
1	108719200	Animal QTLdb	Production	108719328	108719332	20430	Longissimus muscle area growth	1_108719200_T/C
1	108719366	Animal QTLdb	Production	108719328	108719332	20430	Longissimus muscle area growth		1_108719367_-/AA
1	108719368	Animal QTLdb	Production	108719328	108719332	20430	Longissimus muscle area growth	1_108719368_T/A
1	108720055	Animal QTLdb	Production	108719328	108719332	20430	Longissimus muscle area growth	1_108720055_A/G
1	108720209	Animal QTLdb	Production	108719328	108719332	20430	Longissimus muscle area growth			1_108720210_C/-
1	108720055	Animal QTLdb	Meat_and_Carcass	108720686	108720690	56165	Subcutaneous fat thickness	1_108720055_A/G
1	108720209	Animal QTLdb	Meat_and_Carcass	108720686	108720690	56165	Subcutaneous fat thickness			1_108720210_C/-
1	108720499	Animal QTLdb	Meat_and_Carcass	108720686	108720690	56165	Subcutaneous fat thickness	1_108720499_G/A
1	108720688	Animal QTLdb	Meat_and_Carcass	108720686	108720690	56165	Subcutaneous fat thickness	1_108720688_G/A
1	108720999	Animal QTLdb	Meat_and_Carcass	108720686	108720690	56165	Subcutaneous fat thickness	1_108720999_A/G
1	108721020	Animal QTLdb	Meat_and_Carcass	108720686	108720690	56165	Subcutaneous fat thickness	1_108721020_G/A
1	108721090	Animal QTLdb	Meat_and_Carcass	108720686	108720690	56165	Subcutaneous fat thickness	1_108721090_C/T
1	108721257	Animal QTLdb	Meat_and_Carcass	108720686	108720690	56165	Subcutaneous fat thickness	1_108721257_G/A
1	108721375	Animal QTLdb	Meat_and_Carcass	108720686	108720690	56165	Subcutaneous fat thickness	1_108721375_C/T
1	108721490	Animal QTLdb	Meat_and_Carcass	108720686	108720690	56165	Subcutaneous fat thickness	1_108721490_A/C
1	108721616	Animal QTLdb	Meat_and_Carcass	108720686	108720690	56165	Subcutaneous fat thickness	1_108721616_A/C
1	108724228	Animal QTLdb	Meat_and_Carcass	108724226	108724230	56166	Subcutaneous fat thickness	1_108724228_C/T
1	108724297	Animal QTLdb	Meat_and_Carcass	108724226	108724230	56166	Subcutaneous fat thickness	1_108724297_T/C
1	108724314	Animal QTLdb	Meat_and_Carcass	108724226	108724230	56166	Subcutaneous fat thickness	1_108724314_C/G
1	108724498	Animal QTLdb	Meat_and_Carcass	108724226	108724230	56166	Subcutaneous fat thickness	1_108724498_C/G
1	108725109	Animal QTLdb	Meat_and_Carcass	108724226	108724230	56166	Subcutaneous fat thickness	1_108725109_A/C
1	108812789	Animal QTLdb	Meat_and_Carcass	108813579	108813583	56167	Subcutaneous fat thickness	1_108812789_A/T
1	108813783	Animal QTLdb	Meat_and_Carcass	108813579	108813583	56167	Subcutaneous fat thickness	1_108813783_A/G
1	108815813	Animal QTLdb	Meat_and_Carcass	108816172	108816176	56168	Subcutaneous fat thickness	1_108815813_A/G
1	108815909	Animal QTLdb	Meat_and_Carcass	108816172	108816176	56168	Subcutaneous fat thickness	1_108815909_A/G
1	109065779	Animal QTLdb	Reproduction	109036868	109295720	223139	Antral follicle number			1_109065780_G/-
1	109065781	Animal QTLdb	Reproduction	109036868	109295720	223139	Antral follicle number			1_109065782_TT/-
1	109067024	Animal QTLdb	Reproduction	109036868	109295720	223139	Antral follicle number		1_109067025_-/T
1	109081049	Animal QTLdb	Reproduction	109036868	109295720	223139	Antral follicle number	1_109081049_T/C
1	109082315	Animal QTLdb	Reproduction	109036868	109295720	223139	Antral follicle number	1_109082315_T/C
1	109105886	Animal QTLdb	Reproduction	109036868	109295720	223139	Antral follicle number	1_109105886_C/T
1	109106408	Animal QTLdb	Reproduction	109036868	109295720	223139	Antral follicle number	1_109106408_G/A
1	109107364	Animal QTLdb	Reproduction	109036868	109295720	223139	Antral follicle number	1_109107364_A/G
1	109119227	Animal QTLdb	Reproduction	109036868	109295720	223139	Antral follicle number			1_109119228_AACA/-
1	109144165	Animal QTLdb	Reproduction	109036868	109295720	223139	Antral follicle number	1_109144165_T/C
1	109144167	Animal QTLdb	Reproduction	109036868	109295720	223139	Antral follicle number	1_109144167_T/C
1	109144225	Animal QTLdb	Reproduction	109036868	109295720	223139	Antral follicle number	1_109144225_T/C
1	109167120	Animal QTLdb	Reproduction	109036868	109295720	223139	Antral follicle number	1_109167120_T/C
1	109224393	Animal QTLdb	Reproduction	109036868	109295720	223139	Antral follicle number	1_109224393_T/C
1	109240155	Animal QTLdb	Reproduction	109036868	109295720	223139	Antral follicle number	1_109240155_G/A
1	109247747	Animal QTLdb	Reproduction	109036868	109295720	223139	Antral follicle number			1_109247748_A/-
1	109251467	Animal QTLdb	Reproduction	109036868	109295720	223139	Antral follicle number		1_109251468_-/A
1	109251873	Animal QTLdb	Reproduction	109036868	109295720	223139	Antral follicle number	1_109251873_T/C
1	109065779	Animal QTLdb	Health	109052581	109300000	223130	Anti-Mllerian hormone level			1_109065780_G/-
1	109065781	Animal QTLdb	Health	109052581	109300000	223130	Anti-Mllerian hormone level			1_109065782_TT/-
1	109067024	Animal QTLdb	Health	109052581	109300000	223130	Anti-Mllerian hormone level		1_109067025_-/T
1	109081049	Animal QTLdb	Health	109052581	109300000	223130	Anti-Mllerian hormone level	1_109081049_T/C
1	109082315	Animal QTLdb	Health	109052581	109300000	223130	Anti-Mllerian hormone level	1_109082315_T/C
1	109105886	Animal QTLdb	Health	109052581	109300000	223130	Anti-Mllerian hormone level	1_109105886_C/T
1	109106408	Animal QTLdb	Health	109052581	109300000	223130	Anti-Mllerian hormone level	1_109106408_G/A
1	109107364	Animal QTLdb	Health	109052581	109300000	223130	Anti-Mllerian hormone level	1_109107364_A/G
1	109119227	Animal QTLdb	Health	109052581	109300000	223130	Anti-Mllerian hormone level			1_109119228_AACA/-
1	109144165	Animal QTLdb	Health	109052581	109300000	223130	Anti-Mllerian hormone level	1_109144165_T/C
1	109144167	Animal QTLdb	Health	109052581	109300000	223130	Anti-Mllerian hormone level	1_109144167_T/C
1	109144225	Animal QTLdb	Health	109052581	109300000	223130	Anti-Mllerian hormone level	1_109144225_T/C
1	109167120	Animal QTLdb	Health	109052581	109300000	223130	Anti-Mllerian hormone level	1_109167120_T/C
1	109224393	Animal QTLdb	Health	109052581	109300000	223130	Anti-Mllerian hormone level	1_109224393_T/C
1	109240155	Animal QTLdb	Health	109052581	109300000	223130	Anti-Mllerian hormone level	1_109240155_G/A
1	109247747	Animal QTLdb	Health	109052581	109300000	223130	Anti-Mllerian hormone level			1_109247748_A/-
1	109251467	Animal QTLdb	Health	109052581	109300000	223130	Anti-Mllerian hormone level		1_109251468_-/A
1	109251873	Animal QTLdb	Health	109052581	109300000	223130	Anti-Mllerian hormone level	1_109251873_T/C
1	110158067	Animal QTLdb	Health	110158757	110158761	219864	Somatic cell score	1_110158067_C/G
1	110158067	Animal QTLdb	Health	110158908	110158912	219865	Somatic cell score	1_110158067_C/G
1	110158067	Animal QTLdb	Health	110158924	110158928	219866	Somatic cell score	1_110158067_C/G
1	110238939	Animal QTLdb	Meat_and_Carcass	110238002	110238006	56173	Subcutaneous fat thickness	1_110238939_C/A
1	110434885	Animal QTLdb	Milk	110435465	110435469	111830	Milk kappa-casein percentage	1_110434885_A/T
1	110436343	Animal QTLdb	Milk	110435465	110435469	111830	Milk kappa-casein percentage	1_110436343_T/C
1	110434885	Animal QTLdb	Milk	110435465	110435469	118264	Milk unglycosylated kappa-casein percentage	1_110434885_A/T
1	110436343	Animal QTLdb	Milk	110435465	110435469	118264	Milk unglycosylated kappa-casein percentage	1_110436343_T/C
1	111854548	Animal QTLdb	Meat_and_Carcass	111855537	111855541	227897	Tenderness score	1_111854548_A/T
1	111855285	Animal QTLdb	Meat_and_Carcass	111855537	111855541	227897	Tenderness score	1_111855285_C/G
1	111855297	Animal QTLdb	Meat_and_Carcass	111855537	111855541	227897	Tenderness score	1_111855297_C/T
1	111855319	Animal QTLdb	Meat_and_Carcass	111855537	111855541	227897	Tenderness score	1_111855319_T/C
1	111855904	Animal QTLdb	Meat_and_Carcass	111855537	111855541	227897	Tenderness score			1_111855905_T/-
1	111854548	Animal QTLdb	Meat_and_Carcass	111855537	111855541	233204	Connective tissue amount	1_111854548_A/T
1	111855285	Animal QTLdb	Meat_and_Carcass	111855537	111855541	233204	Connective tissue amount	1_111855285_C/G
1	111855297	Animal QTLdb	Meat_and_Carcass	111855537	111855541	233204	Connective tissue amount	1_111855297_C/T
1	111855319	Animal QTLdb	Meat_and_Carcass	111855537	111855541	233204	Connective tissue amount	1_111855319_T/C
1	111855904	Animal QTLdb	Meat_and_Carcass	111855537	111855541	233204	Connective tissue amount			1_111855905_T/-
1	111868489	Animal QTLdb	Production	111868600	111868604	38672	Body depth	1_111868489_T/C
1	111868533	Animal QTLdb	Production	111868600	111868604	38672	Body depth	1_111868533_A/T
1	111869371	Animal QTLdb	Production	111868600	111868604	38672	Body depth	1_111869371_C/T
1	111868489	Animal QTLdb	Exterior	111868600	111868604	38673	Dairy form	1_111868489_T/C
1	111868533	Animal QTLdb	Exterior	111868600	111868604	38673	Dairy form	1_111868533_A/T
1	111869371	Animal QTLdb	Exterior	111868600	111868604	38673	Dairy form	1_111869371_C/T
1	111868489	Animal QTLdb	Reproduction	111868600	111868604	38674	Pregnancy rate	1_111868489_T/C
1	111868533	Animal QTLdb	Reproduction	111868600	111868604	38674	Pregnancy rate	1_111868533_A/T
1	111869371	Animal QTLdb	Reproduction	111868600	111868604	38674	Pregnancy rate	1_111869371_C/T
1	111868489	Animal QTLdb	Production	111868600	111868604	38675	PTA type	1_111868489_T/C
1	111868533	Animal QTLdb	Production	111868600	111868604	38675	PTA type	1_111868533_A/T
1	111869371	Animal QTLdb	Production	111868600	111868604	38675	PTA type	1_111869371_C/T
1	111868489	Animal QTLdb	Exterior	111868600	111868604	38676	Udder attachment	1_111868489_T/C
1	111868533	Animal QTLdb	Exterior	111868600	111868604	38676	Udder attachment	1_111868533_A/T
1	111869371	Animal QTLdb	Exterior	111868600	111868604	38676	Udder attachment	1_111869371_C/T
1	111868489	Animal QTLdb	Production	111868600	111868604	38677	Length of productive life	1_111868489_T/C
1	111868533	Animal QTLdb	Production	111868600	111868604	38677	Length of productive life	1_111868533_A/T
1	111869371	Animal QTLdb	Production	111868600	111868604	38677	Length of productive life	1_111869371_C/T
1	111868489	Animal QTLdb	Exterior	111868600	111868604	38678	Udder height	1_111868489_T/C
1	111868533	Animal QTLdb	Exterior	111868600	111868604	38678	Udder height	1_111868533_A/T
1	111869371	Animal QTLdb	Exterior	111868600	111868604	38678	Udder height	1_111869371_C/T
1	111868489	Animal QTLdb	Production	111868600	111868604	38679	Rump width	1_111868489_T/C
1	111868533	Animal QTLdb	Production	111868600	111868604	38679	Rump width	1_111868533_A/T
1	111869371	Animal QTLdb	Production	111868600	111868604	38679	Rump width	1_111869371_C/T
1	111868489	Animal QTLdb	Exterior	111868600	111868604	38680	Stature	1_111868489_T/C
1	111868533	Animal QTLdb	Exterior	111868600	111868604	38680	Stature	1_111868533_A/T
1	111869371	Animal QTLdb	Exterior	111868600	111868604	38680	Stature	1_111869371_C/T
1	111868489	Animal QTLdb	Exterior	111868600	111868604	38681	Strength	1_111868489_T/C
1	111868533	Animal QTLdb	Exterior	111868600	111868604	38681	Strength	1_111868533_A/T
1	111869371	Animal QTLdb	Exterior	111868600	111868604	38681	Strength	1_111869371_C/T
1	111868489	Animal QTLdb	Exterior	111868600	111868604	38682	Udder cleft	1_111868489_T/C
1	111868533	Animal QTLdb	Exterior	111868600	111868604	38682	Udder cleft	1_111868533_A/T
1	111869371	Animal QTLdb	Exterior	111868600	111868604	38682	Udder cleft	1_111869371_C/T
1	111868533	Animal QTLdb	Meat_and_Carcass	111869521	111869525	56174	Subcutaneous fat thickness	1_111868533_A/T
1	111869371	Animal QTLdb	Meat_and_Carcass	111869521	111869525	56174	Subcutaneous fat thickness	1_111869371_C/T
1	115307712	Animal QTLdb	Meat_and_Carcass	115303718	115524968	223778	Subcutaneous fat thickness	1_115307712_A/C
1	115308208	Animal QTLdb	Meat_and_Carcass	115303718	115524968	223778	Subcutaneous fat thickness		1_115308209_-/G
1	115308626	Animal QTLdb	Meat_and_Carcass	115303718	115524968	223778	Subcutaneous fat thickness	1_115308626_T/A
1	115308714	Animal QTLdb	Meat_and_Carcass	115303718	115524968	223778	Subcutaneous fat thickness	1_115308714_G/A
1	115308747	Animal QTLdb	Meat_and_Carcass	115303718	115524968	223778	Subcutaneous fat thickness			1_115308748_A/-
1	115308836	Animal QTLdb	Meat_and_Carcass	115303718	115524968	223778	Subcutaneous fat thickness	1_115308836_T/C
1	115309279	Animal QTLdb	Meat_and_Carcass	115303718	115524968	223778	Subcutaneous fat thickness	1_115309279_G/T
1	115309611	Animal QTLdb	Meat_and_Carcass	115303718	115524968	223778	Subcutaneous fat thickness			1_115309612_G/-
1	115309703	Animal QTLdb	Meat_and_Carcass	115303718	115524968	223778	Subcutaneous fat thickness	1_115309703_C/T
1	115318105	Animal QTLdb	Meat_and_Carcass	115303718	115524968	223778	Subcutaneous fat thickness			1_115318106_TA/-
1	115324305	Animal QTLdb	Meat_and_Carcass	115303718	115524968	223778	Subcutaneous fat thickness	1_115324305_T/C
1	115328879	Animal QTLdb	Meat_and_Carcass	115303718	115524968	223778	Subcutaneous fat thickness	1_115328879_C/A
1	115361213	Animal QTLdb	Meat_and_Carcass	115303718	115524968	223778	Subcutaneous fat thickness	1_115361213_T/C
1	115362071	Animal QTLdb	Meat_and_Carcass	115303718	115524968	223778	Subcutaneous fat thickness	1_115362071_T/C
1	115387226	Animal QTLdb	Meat_and_Carcass	115303718	115524968	223778	Subcutaneous fat thickness		1_115387227_-/AA
1	115387858	Animal QTLdb	Meat_and_Carcass	115303718	115524968	223778	Subcutaneous fat thickness	1_115387858_C/G
1	115389677	Animal QTLdb	Meat_and_Carcass	115303718	115524968	223778	Subcutaneous fat thickness	1_115389677_C/G
1	115389922	Animal QTLdb	Meat_and_Carcass	115303718	115524968	223778	Subcutaneous fat thickness	1_115389922_C/T
1	115394318	Animal QTLdb	Meat_and_Carcass	115303718	115524968	223778	Subcutaneous fat thickness	1_115394318_T/C
1	115395204	Animal QTLdb	Meat_and_Carcass	115303718	115524968	223778	Subcutaneous fat thickness	1_115395204_T/C
1	115396868	Animal QTLdb	Meat_and_Carcass	115303718	115524968	223778	Subcutaneous fat thickness	1_115396868_C/T
1	115398713	Animal QTLdb	Meat_and_Carcass	115303718	115524968	223778	Subcutaneous fat thickness	1_115398713_C/G
1	115408469	Animal QTLdb	Meat_and_Carcass	115303718	115524968	223778	Subcutaneous fat thickness		1_115408470_-/A
1	115411218	Animal QTLdb	Meat_and_Carcass	115303718	115524968	223778	Subcutaneous fat thickness	1_115411218_G/A
1	115412800	Animal QTLdb	Meat_and_Carcass	115303718	115524968	223778	Subcutaneous fat thickness	1_115412800_T/C
1	115414453	Animal QTLdb	Meat_and_Carcass	115303718	115524968	223778	Subcutaneous fat thickness	1_115414453_A/C
1	115414669	Animal QTLdb	Meat_and_Carcass	115303718	115524968	223778	Subcutaneous fat thickness	1_115414669_C/T
1	115424613	Animal QTLdb	Meat_and_Carcass	115303718	115524968	223778	Subcutaneous fat thickness	1_115424613_G/A
1	115426137	Animal QTLdb	Meat_and_Carcass	115303718	115524968	223778	Subcutaneous fat thickness	1_115426137_G/A
1	115431535	Animal QTLdb	Meat_and_Carcass	115303718	115524968	223778	Subcutaneous fat thickness		1_115431536_-/A
1	115432661	Animal QTLdb	Meat_and_Carcass	115303718	115524968	223778	Subcutaneous fat thickness	1_115432661_T/C
1	115433959	Animal QTLdb	Meat_and_Carcass	115303718	115524968	223778	Subcutaneous fat thickness	1_115433959_C/T
1	115434924	Animal QTLdb	Meat_and_Carcass	115303718	115524968	223778	Subcutaneous fat thickness	1_115434924_T/C
1	115435737	Animal QTLdb	Meat_and_Carcass	115303718	115524968	223778	Subcutaneous fat thickness	1_115435737_A/T
1	115447371	Animal QTLdb	Meat_and_Carcass	115303718	115524968	223778	Subcutaneous fat thickness	1_115447371_C/T
1	115447614	Animal QTLdb	Meat_and_Carcass	115303718	115524968	223778	Subcutaneous fat thickness	1_115447614_A/G
1	115448514	Animal QTLdb	Meat_and_Carcass	115303718	115524968	223778	Subcutaneous fat thickness		1_115448515_-/AA
1	115449445	Animal QTLdb	Meat_and_Carcass	115303718	115524968	223778	Subcutaneous fat thickness	1_115449445_A/C
1	115450058	Animal QTLdb	Meat_and_Carcass	115303718	115524968	223778	Subcutaneous fat thickness	1_115450058_C/A
1	115450088	Animal QTLdb	Meat_and_Carcass	115303718	115524968	223778	Subcutaneous fat thickness		1_115450089_-/TA
1	115450447	Animal QTLdb	Meat_and_Carcass	115303718	115524968	223778	Subcutaneous fat thickness	1_115450447_G/A
1	115450907	Animal QTLdb	Meat_and_Carcass	115303718	115524968	223778	Subcutaneous fat thickness		1_115450908_-/T
1	115451101	Animal QTLdb	Meat_and_Carcass	115303718	115524968	223778	Subcutaneous fat thickness	1_115451101_T/C
1	115452111	Animal QTLdb	Meat_and_Carcass	115303718	115524968	223778	Subcutaneous fat thickness	1_115452111_A/G
1	115454724	Animal QTLdb	Meat_and_Carcass	115303718	115524968	223778	Subcutaneous fat thickness	1_115454724_G/A
1	115468238	Animal QTLdb	Meat_and_Carcass	115303718	115524968	223778	Subcutaneous fat thickness		1_115468239_-/T
1	115491079	Animal QTLdb	Meat_and_Carcass	115303718	115524968	223778	Subcutaneous fat thickness	1_115491079_C/T
1	115494650	Animal QTLdb	Meat_and_Carcass	115303718	115524968	223778	Subcutaneous fat thickness		1_115494651_-/A
1	115504254	Animal QTLdb	Meat_and_Carcass	115303718	115524968	223778	Subcutaneous fat thickness	1_115504254_A/C
1	115505388	Animal QTLdb	Meat_and_Carcass	115303718	115524968	223778	Subcutaneous fat thickness	1_115505388_C/G
1	115507235	Animal QTLdb	Meat_and_Carcass	115303718	115524968	223778	Subcutaneous fat thickness			1_115507236_ATAAC/-
1	115507237	Animal QTLdb	Meat_and_Carcass	115303718	115524968	223778	Subcutaneous fat thickness			1_115507238_A/-
1	115507921	Animal QTLdb	Meat_and_Carcass	115303718	115524968	223778	Subcutaneous fat thickness	1_115507921_G/A
1	116641243	Animal QTLdb	Milk	116641433	116641437	249501	Milk protein yield	1_116641243_C/A
1	116657495	Animal QTLdb	Milk	116658380	116658384	249561	Milk protein yield	1_116657495_T/C
1	116657912	Animal QTLdb	Milk	116658380	116658384	249561	Milk protein yield			1_116657913_TT/-
1	116660501	Animal QTLdb	Milk	116661114	116661118	249530	Milk protein yield	1_116660501_A/G
1	116663677	Animal QTLdb	Milk	116662977	116662981	249502	Milk protein yield			1_116663678_T/-
1	116678580	Animal QTLdb	Reproduction	116678367	116678371	212443	Inseminations per conception		1_116678581_-/A	1_116678581_AA/-
1	116678580	Animal QTLdb	Reproduction	116678367	116678371	212443	Inseminations per conception		1_116678581_-/A	1_116678581_AA/-
1	116694252	Animal QTLdb	Milk	116694591	116694595	249559	Milk protein yield	1_116694252_T/A
1	116696013	Animal QTLdb	Milk	116696849	116696853	250197	Milk protein yield	1_116696013_T/C
1	116697210	Animal QTLdb	Milk	116696849	116696853	250197	Milk protein yield		1_116697211_-/T
1	116700499	Animal QTLdb	Milk	116700984	116700988	249558	Milk protein yield	1_116700499_A/G
1	116793277	Animal QTLdb	Milk	116792476	116792480	249555	Milk protein yield	1_116793277_T/C
1	116793277	Animal QTLdb	Milk	116792983	116792987	249556	Milk protein yield	1_116793277_T/C
1	116793825	Animal QTLdb	Milk	116792983	116792987	249556	Milk protein yield		1_116793826_-/A
1	116793277	Animal QTLdb	Milk	116793071	116793075	249557	Milk protein yield	1_116793277_T/C
1	116793825	Animal QTLdb	Milk	116793071	116793075	249557	Milk protein yield		1_116793826_-/A
1	116884654	Animal QTLdb	Milk	116884662	116884666	249566	Milk protein yield	1_116884654_G/A
1	116915447	Animal QTLdb	Production	116916368	116916372	38707	Net merit		1_116915448_-/A
1	116916563	Animal QTLdb	Production	116916368	116916372	38707	Net merit			1_116916564_A/-
1	116917195	Animal QTLdb	Production	116916368	116916372	38707	Net merit	1_116917195_C/T
1	116917332	Animal QTLdb	Production	116916368	116916372	38707	Net merit	1_116917332_C/T
1	116915447	Animal QTLdb	Production	116916368	116916372	38708	Length of productive life		1_116915448_-/A
1	116916563	Animal QTLdb	Production	116916368	116916372	38708	Length of productive life			1_116916564_A/-
1	116917195	Animal QTLdb	Production	116916368	116916372	38708	Length of productive life	1_116917195_C/T
1	116917332	Animal QTLdb	Production	116916368	116916372	38708	Length of productive life	1_116917332_C/T
1	116915447	Animal QTLdb	Reproduction	116916368	116916372	38709	Calving ease		1_116915448_-/A
1	116916563	Animal QTLdb	Reproduction	116916368	116916372	38709	Calving ease			1_116916564_A/-
1	116917195	Animal QTLdb	Reproduction	116916368	116916372	38709	Calving ease	1_116917195_C/T
1	116917332	Animal QTLdb	Reproduction	116916368	116916372	38709	Calving ease	1_116917332_C/T
1	116915447	Animal QTLdb	Health	116916368	116916372	38710	Somatic cell score		1_116915448_-/A
1	116916563	Animal QTLdb	Health	116916368	116916372	38710	Somatic cell score			1_116916564_A/-
1	116917195	Animal QTLdb	Health	116916368	116916372	38710	Somatic cell score	1_116917195_C/T
1	116917332	Animal QTLdb	Health	116916368	116916372	38710	Somatic cell score	1_116917332_C/T
1	116915447	Animal QTLdb	Reproduction	116916368	116916372	38711	Stillbirth		1_116915448_-/A
1	116916563	Animal QTLdb	Reproduction	116916368	116916372	38711	Stillbirth			1_116916564_A/-
1	116917195	Animal QTLdb	Reproduction	116916368	116916372	38711	Stillbirth	1_116917195_C/T
1	116917332	Animal QTLdb	Reproduction	116916368	116916372	38711	Stillbirth	1_116917332_C/T
1	117012492	Animal QTLdb	Milk	117012745	117012749	155858	Milk tridecylic acid content	1_117012492_A/G
1	117358127	Animal QTLdb	Milk	117357643	117357647	249535	Milk protein yield	1_117358127_G/A
1	117363838	Animal QTLdb	Milk	117364815	117364819	249531	Milk protein yield	1_117363838_G/A
1	117370886	Animal QTLdb	Milk	117371262	117371266	249574	Milk protein yield	1_117370886_C/A
1	117371618	Animal QTLdb	Milk	117371262	117371266	249574	Milk protein yield	1_117371618_A/G
1	117493211	Animal QTLdb	Meat_and_Carcass	117493308	117493312	224928	Shear force			1_117493212_C/-
1	117493389	Animal QTLdb	Meat_and_Carcass	117493308	117493312	224928	Shear force			1_117493390_AAA/-
1	117627233	Animal QTLdb	Milk	117627620	117627624	249540	Milk protein yield	1_117627233_G/C
1	117627319	Animal QTLdb	Milk	117627620	117627624	249540	Milk protein yield	1_117627319_T/C
1	117877732	Animal QTLdb	Reproduction	117878187	117878191	212444	Inseminations per conception	1_117877732_G/A
1	117891741	Animal QTLdb	Meat_and_Carcass	117891403	117891407	227853	Tenderness score	1_117891741_G/T
1	118203872	Animal QTLdb	Milk	118204152	118204156	249565	Milk protein yield	1_118203872_C/A
1	118204296	Animal QTLdb	Milk	118204152	118204156	249565	Milk protein yield	1_118204296_C/T
1	118204709	Animal QTLdb	Milk	118204152	118204156	249565	Milk protein yield	1_118204709_T/C
1	118204786	Animal QTLdb	Milk	118204152	118204156	249565	Milk protein yield	1_118204786_G/A
1	118249548	Animal QTLdb	Production	118250380	118250384	65413	Maturity rate	1_118249548_A/G
1	118249809	Animal QTLdb	Production	118250380	118250384	65413	Maturity rate	1_118249809_A/G
1	118249838	Animal QTLdb	Production	118250380	118250384	65413	Maturity rate	1_118249838_T/C
1	118249845	Animal QTLdb	Production	118250380	118250384	65413	Maturity rate	1_118249845_C/T
1	118249847	Animal QTLdb	Production	118250380	118250384	65413	Maturity rate	1_118249847_G/A
1	118251304	Animal QTLdb	Production	118250380	118250384	65413	Maturity rate	1_118251304_G/A
1	118271444	Animal QTLdb	Milk	118271074	118271078	249532	Milk protein yield		1_118271445_-/AAA
1	118286110	Animal QTLdb	Production	118286164	118286168	66745	Body weight	1_118286110_G/A
1	118286110	Animal QTLdb	Production	118286164	118286168	66746	Body weight gain	1_118286110_G/A
1	118352752	Animal QTLdb	Milk	118353354	118353358	249543	Milk protein yield	1_118352752_A/G
1	118352797	Animal QTLdb	Milk	118353354	118353358	249543	Milk protein yield	1_118352797_T/C
1	118352803	Animal QTLdb	Milk	118353354	118353358	249543	Milk protein yield	1_118352803_T/C
1	118544703	Animal QTLdb	Milk	118544525	118544529	249505	Milk protein yield	1_118544703_A/G
1	118638592	Animal QTLdb	Health	118638523	118638527	16300	M. paratuberculosis susceptibility	1_118638592_T/G
1	118638592	Animal QTLdb	Production	118638523	118638527	66303	Body weight	1_118638592_T/G
1	118638592	Animal QTLdb	Production	118638523	118638527	66757	Body weight	1_118638592_T/G
1	118638592	Animal QTLdb	Production	118638523	118638527	66758	Body weight gain	1_118638592_T/G
1	118638592	Animal QTLdb	Production	118638523	118638527	66759	Body weight gain	1_118638592_T/G
1	118638592	Animal QTLdb	Production	118638523	118638527	66760	Body weight gain	1_118638592_T/G
1	119108710	Animal QTLdb	Milk	119109261	119109265	122029	Curd firming rate	1_119108710_A/C
1	122006471	Animal QTLdb	Meat_and_Carcass	122006137	122006141	36367	Tenderness score	1_122006471_A/G
1	122470181	Animal QTLdb	Exterior	122469912	122469916	125940	Bone quality	1_122470181_G/A
1	125191667	Animal QTLdb	Milk	125190820	125190824	249526	Milk protein yield		1_125191668_-/TTTTT
1	125207448	Animal QTLdb	Milk	125206572	125206576	249541	Milk protein yield			1_125207449_A/-
1	125207452	Animal QTLdb	Milk	125206572	125206576	249541	Milk protein yield			1_125207453_TC/-
1	125341899	Animal QTLdb	Milk	125341897	125341901	126310	Milk caproic acid content	1_125341899_A/C
1	125341899	Animal QTLdb	Milk	125341897	125341901	126317	Milk caprylic acid content	1_125341899_A/C
1	125402218	Animal QTLdb	Production	125402934	125402938	223411	Methane production	1_125402218_C/T
1	125403172	Animal QTLdb	Production	125402934	125402938	223411	Methane production	1_125403172_G/A
1	125562964	Animal QTLdb	Exterior	125563249	125563253	215053	Digital dermatitis	1_125562964_G/A
1	125564682	Animal QTLdb	Exterior	125565546	125565550	215054	Digital dermatitis	1_125564682_G/A
1	125565006	Animal QTLdb	Exterior	125565546	125565550	215054	Digital dermatitis			1_125565007_A/-
1	125566660	Animal QTLdb	Exterior	125567243	125567247	215055	Digital dermatitis	1_125566660_C/T
1	125567495	Animal QTLdb	Exterior	125567243	125567247	215055	Digital dermatitis	1_125567495_C/T
1	125569771	Animal QTLdb	Exterior	125570171	125570175	215056	Digital dermatitis		1_125569772_-/C
1	125569861	Animal QTLdb	Exterior	125570171	125570175	215056	Digital dermatitis	1_125569861_C/T
1	125570495	Animal QTLdb	Exterior	125570171	125570175	215056	Digital dermatitis	1_125570495_A/G
1	125608476	Animal QTLdb	Exterior	125608172	125608176	215062	Digital dermatitis	1_125608476_G/A
1	125608476	Animal QTLdb	Production	125609017	125609021	66812	Body weight	1_125608476_G/A
1	125608476	Animal QTLdb	Exterior	125609017	125609021	215063	Digital dermatitis	1_125608476_G/A
1	125610682	Animal QTLdb	Exterior	125609957	125609961	215064	Digital dermatitis		1_125610683_-/A
1	125610686	Animal QTLdb	Exterior	125609957	125609961	215064	Digital dermatitis	1_125610686_G/T
1	125701854	Animal QTLdb	Exterior	125700855	125700859	215072	Digital dermatitis	1_125701854_G/A
1	125701854	Animal QTLdb	Exterior	125702008	125702012	215073	Digital dermatitis	1_125701854_G/A
1	125703228	Animal QTLdb	Exterior	125702904	125702908	215074	Digital dermatitis		1_125703229_-/GAG
1	126636191	Animal QTLdb	Reproduction	126636422	126636426	176670	First service conception	1_126636191_A/C
1	126636191	Animal QTLdb	Reproduction	126636422	126636426	176911	Conception rate	1_126636191_A/C
1	127414616	Animal QTLdb	Milk	127415090	127415094	243602	Milk fat yield	1_127414616_C/T
1	127415536	Animal QTLdb	Milk	127415090	127415094	243602	Milk fat yield	1_127415536_A/G
1	127630314	Animal QTLdb	Reproduction	127630098	127630102	62354	Fertility index		1_127630315_-/T
1	127755288	Animal QTLdb	Milk	127756277	127756281	315287	Milk yield	1_127755288_T/C
1	127755292	Animal QTLdb	Milk	127756277	127756281	315287	Milk yield	1_127755292_T/C
1	129543316	Animal QTLdb	Reproduction	129544284	129544288	212090	First service conception	1_129543316_A/G
1	129543318	Animal QTLdb	Reproduction	129544284	129544288	212090	First service conception	1_129543318_C/G
1	129543329	Animal QTLdb	Reproduction	129544284	129544288	212090	First service conception	1_129543329_C/T
1	129543316	Animal QTLdb	Reproduction	129544284	129544288	212448	Inseminations per conception	1_129543316_A/G
1	129543318	Animal QTLdb	Reproduction	129544284	129544288	212448	Inseminations per conception	1_129543318_C/G
1	129543329	Animal QTLdb	Reproduction	129544284	129544288	212448	Inseminations per conception	1_129543329_C/T
1	130270068	Animal QTLdb	Reproduction	130269304	130269308	138548	Interval to first estrus after calving	1_130270068_T/C
1	130333187	Animal QTLdb	Meat_and_Carcass	130333668	130333672	224880	Shear force	1_130333187_G/A
1	130333331	Animal QTLdb	Meat_and_Carcass	130333668	130333672	224880	Shear force	1_130333331_C/G
1	130333549	Animal QTLdb	Meat_and_Carcass	130333668	130333672	224880	Shear force	1_130333549_C/T
1	130333775	Animal QTLdb	Meat_and_Carcass	130333668	130333672	224880	Shear force	1_130333775_G/C
1	130334254	Animal QTLdb	Meat_and_Carcass	130333668	130333672	224880	Shear force		1_130334255_-/A
1	130415153	Animal QTLdb	Reproduction	130414608	130414612	176913	Conception rate	1_130415153_C/T
1	130415524	Animal QTLdb	Reproduction	130414608	130414612	176913	Conception rate	1_130415524_G/T
1	130464394	Animal QTLdb	Meat_and_Carcass	130464392	130464396	224921	Shear force	1_130464394_G/A
1	130583640	Animal QTLdb	Reproduction	130582655	130582659	38821	Calving ease		1_130583641_-/T
1	130583640	Animal QTLdb	Reproduction	130582655	130582659	38822	Pregnancy rate		1_130583641_-/T
1	130583640	Animal QTLdb	Exterior	130582655	130582659	38823	Foot angle		1_130583641_-/T
1	130583640	Animal QTLdb	Exterior	130582655	130582659	38824	Feet and leg conformation		1_130583641_-/T
1	130583640	Animal QTLdb	Production	130582655	130582659	38825	PTA type		1_130583641_-/T
1	130583640	Animal QTLdb	Exterior	130582655	130582659	38826	Udder attachment		1_130583641_-/T
1	130583640	Animal QTLdb	Production	130582655	130582659	38827	Net merit		1_130583641_-/T
1	130583640	Animal QTLdb	Production	130582655	130582659	38828	Length of productive life		1_130583641_-/T
1	130583640	Animal QTLdb	Exterior	130582655	130582659	38829	Rear leg placement - side view		1_130583641_-/T
1	130583640	Animal QTLdb	Reproduction	130582655	130582659	38830	Calving ease		1_130583641_-/T
1	130583640	Animal QTLdb	Health	130582655	130582659	38831	Somatic cell score		1_130583641_-/T
1	130583640	Animal QTLdb	Reproduction	130582655	130582659	38832	Stillbirth		1_130583641_-/T
1	130583640	Animal QTLdb	Exterior	130582655	130582659	38833	Stature		1_130583641_-/T
1	130583640	Animal QTLdb	Exterior	130582655	130582659	38834	Strength		1_130583641_-/T
1	130583640	Animal QTLdb	Exterior	130582655	130582659	38835	Udder depth		1_130583641_-/T
1	130745332	Animal QTLdb	Production	130745921	130745925	66815	Body weight	1_130745332_T/C
1	130745359	Animal QTLdb	Production	130745921	130745925	66815	Body weight	1_130745359_A/G
1	130745886	Animal QTLdb	Production	130745921	130745925	66815	Body weight		1_130745887_-/AG
1	130745332	Animal QTLdb	Milk	130745921	130745925	156974	Milk yield	1_130745332_T/C
1	130745359	Animal QTLdb	Milk	130745921	130745925	156974	Milk yield	1_130745359_A/G
1	130745886	Animal QTLdb	Milk	130745921	130745925	156974	Milk yield		1_130745887_-/AG
1	130920900	Animal QTLdb	Milk	130920005	130920009	126202	Milk capric acid content	1_130920900_G/A
1	130920900	Animal QTLdb	Milk	130920005	130920009	126215	Milk lauric acid content	1_130920900_G/A
1	130920900	Animal QTLdb	Milk	130920005	130920009	126345	Milk medium-chain fatty acid content	1_130920900_G/A
1	132830182	Animal QTLdb	Reproduction	132830082	132830086	263378	Sperm concentration	1_132830182_C/A
1	132924609	Animal QTLdb	Production	132924607	132924611	66707	Body weight	1_132924609_A/G
1	132925346	Animal QTLdb	Production	132924607	132924611	66707	Body weight	1_132925346_G/A
1	132962706	Animal QTLdb	Production	132963361	132963365	66816	Body weight	1_132962706_T/C
1	132964207	Animal QTLdb	Production	132963361	132963365	66816	Body weight	1_132964207_C/T
1	132962706	Animal QTLdb	Production	132963361	132963365	66817	Body weight gain	1_132962706_T/C
1	132964207	Animal QTLdb	Production	132963361	132963365	66817	Body weight gain	1_132964207_C/T
1	133023462	Animal QTLdb	Reproduction	133024243	133024247	57090	Early embryonic survival			1_133023463_AAA/-
1	133023462	Animal QTLdb	Reproduction	133024243	133024247	57131	Pregnancy rate			1_133023463_AAA/-
1	133023462	Animal QTLdb	Production	133024243	133024247	57202	Length of productive life			1_133023463_AAA/-
1	133023462	Animal QTLdb	Production	133024243	133024247	57234	Net merit			1_133023463_AAA/-
1	133023462	Animal QTLdb	Reproduction	133024243	133024247	122372	Pregnancy rate			1_133023463_AAA/-
1	133023462	Animal QTLdb	Reproduction	133024243	133024247	122406	Conception rate			1_133023463_AAA/-
1	133023462	Animal QTLdb	Reproduction	133024243	133024247	127041	Inseminations per conception			1_133023463_AAA/-
1	133023462	Animal QTLdb	Reproduction	133024243	133024247	127058	Calving to conception interval			1_133023463_AAA/-
1	134340477	Animal QTLdb	Reproduction	134339684	134339688	38836	Calving ease		1_134340478_-/A
1	134340477	Animal QTLdb	Exterior	134339684	134339688	38837	Dairy form		1_134340478_-/A
1	134340477	Animal QTLdb	Reproduction	134339684	134339688	38838	Pregnancy rate		1_134340478_-/A
1	134340477	Animal QTLdb	Reproduction	134339684	134339688	38839	Stillbirth		1_134340478_-/A
1	134340477	Animal QTLdb	Exterior	134339684	134339688	38840	Udder attachment		1_134340478_-/A
1	134340477	Animal QTLdb	Production	134339684	134339688	38841	Net merit		1_134340478_-/A
1	134340477	Animal QTLdb	Production	134339684	134339688	38842	Length of productive life		1_134340478_-/A
1	134340477	Animal QTLdb	Reproduction	134339684	134339688	38843	Calving ease		1_134340478_-/A
1	134340477	Animal QTLdb	Health	134339684	134339688	38844	Somatic cell score		1_134340478_-/A
1	134340477	Animal QTLdb	Reproduction	134339684	134339688	38845	Stillbirth		1_134340478_-/A
1	134340477	Animal QTLdb	Exterior	134339684	134339688	38846	Udder depth		1_134340478_-/A
1	134787181	Animal QTLdb	Milk	134786520	134786524	163071	Milk butyric acid content	1_134787181_T/C
1	134787296	Animal QTLdb	Milk	134786520	134786524	163071	Milk butyric acid content	1_134787296_T/C
1	135953163	Animal QTLdb	Health	135954003	135954007	57463	M. paratuberculosis susceptibility	1_135953163_T/C
1	135954102	Animal QTLdb	Health	135954003	135954007	57463	M. paratuberculosis susceptibility		1_135954103_-/ACAC
1	137106680	Animal QTLdb	Milk	137106362	137106366	69588	Milk iron content	1_137106680_T/C
1	139283134	Animal QTLdb	Reproduction	139284113	139284117	170003	Fertility index	1_139283134_A/G
1	139283559	Animal QTLdb	Reproduction	139284113	139284117	170003	Fertility index	1_139283559_G/A
1	139284115	Animal QTLdb	Reproduction	139284113	139284117	170003	Fertility index	1_139284115_C/A
1	141384242	Animal QTLdb	Milk	141384334	141384338	113325	Milk kappa-casein percentage	1_141384242_G/C
1	141392131	Animal QTLdb	Milk	141391570	141391574	112271	Milk kappa-casein percentage		1_141392132_-/AA	1_141392132_A/-
1	141392131	Animal QTLdb	Milk	141391570	141391574	112271	Milk kappa-casein percentage		1_141392132_-/AA	1_141392132_A/-
1	141416282	Animal QTLdb	Milk	141416280	141416284	112272	Milk kappa-casein percentage	1_141416282_T/C
1	141416419	Animal QTLdb	Milk	141416280	141416284	112272	Milk kappa-casein percentage	1_141416419_C/G
1	141424403	Animal QTLdb	Milk	141425196	141425200	112274	Milk kappa-casein percentage	1_141424403_C/T
1	141434517	Animal QTLdb	Milk	141434515	141434519	111971	Milk kappa-casein percentage	1_141434517_T/C
1	141668546	Animal QTLdb	Milk	141667772	141667776	26133	Milk protein yield	1_141668546_A/G
1	141668676	Animal QTLdb	Milk	141667772	141667776	26133	Milk protein yield	1_141668676_G/A
1	141668714	Animal QTLdb	Milk	141667772	141667776	26133	Milk protein yield	1_141668714_G/A
1	141735315	Animal QTLdb	Health	141735807	141735811	96140	Bovine tuberculosis susceptibility	1_141735315_G/C
1	141735401	Animal QTLdb	Health	141735807	141735811	96140	Bovine tuberculosis susceptibility	1_141735401_C/T
1	141735417	Animal QTLdb	Health	141735807	141735811	96140	Bovine tuberculosis susceptibility	1_141735417_G/C
1	141735877	Animal QTLdb	Health	141735807	141735811	96140	Bovine tuberculosis susceptibility	1_141735877_A/G
1	142000530	Animal QTLdb	Meat_and_Carcass	141999925	141999929	227763	Tenderness score	1_142000530_G/A
1	142000532	Animal QTLdb	Meat_and_Carcass	141999925	141999929	227763	Tenderness score	1_142000532_A/G
1	142000530	Animal QTLdb	Meat_and_Carcass	141999925	141999929	233039	Connective tissue amount	1_142000530_G/A
1	142000532	Animal QTLdb	Meat_and_Carcass	141999925	141999929	233039	Connective tissue amount	1_142000532_A/G
1	142000530	Animal QTLdb	Meat_and_Carcass	142000020	142000024	227747	Tenderness score	1_142000530_G/A
1	142000532	Animal QTLdb	Meat_and_Carcass	142000020	142000024	227747	Tenderness score	1_142000532_A/G
1	142000530	Animal QTLdb	Meat_and_Carcass	142000020	142000024	233021	Connective tissue amount	1_142000530_G/A
1	142000532	Animal QTLdb	Meat_and_Carcass	142000020	142000024	233021	Connective tissue amount	1_142000532_A/G
1	142018992	Animal QTLdb	Milk	142019139	142019143	69976	Milk iron content	1_142018992_T/C
1	142142956	Animal QTLdb	Milk	142143282	142143286	155881	Milk tridecylic acid content			1_142142957_T/-
1	142658774	Animal QTLdb	Production	142659568	142659572	131102	Average daily gain	1_142658774_G/A
1	142659210	Animal QTLdb	Production	142659568	142659572	131102	Average daily gain	1_142659210_C/T
1	142659288	Animal QTLdb	Production	142659568	142659572	131102	Average daily gain	1_142659288_C/T
1	142659413	Animal QTLdb	Production	142659568	142659572	131102	Average daily gain	1_142659413_T/C
1	142659511	Animal QTLdb	Production	142659568	142659572	131102	Average daily gain	1_142659511_A/G
1	142659808	Animal QTLdb	Production	142659568	142659572	131102	Average daily gain		1_142659809_-/A
1	142659817	Animal QTLdb	Production	142659568	142659572	131102	Average daily gain	1_142659817_G/C
1	142659859	Animal QTLdb	Production	142659568	142659572	131102	Average daily gain	1_142659859_T/C
1	142659863	Animal QTLdb	Production	142659568	142659572	131102	Average daily gain	1_142659863_C/T
1	142660012	Animal QTLdb	Production	142659568	142659572	131102	Average daily gain	1_142660012_A/G
1	142660174	Animal QTLdb	Production	142659568	142659572	131102	Average daily gain	1_142660174_T/C
1	142667288	Animal QTLdb	Production	142667383	142667387	131103	Average daily gain	1_142667288_T/C
1	142667385	Animal QTLdb	Production	142667383	142667387	131103	Average daily gain	1_142667385_G/T
1	142799149	Animal QTLdb	Milk	142799610	142799614	70554	Milk phosphorus content	1_142799149_C/T
1	142799304	Animal QTLdb	Milk	142799610	142799614	70554	Milk phosphorus content	1_142799304_T/C
1	142799341	Animal QTLdb	Milk	142799610	142799614	70554	Milk phosphorus content	1_142799341_G/T
1	142799350	Animal QTLdb	Milk	142799610	142799614	70554	Milk phosphorus content	1_142799350_T/C
1	142799740	Animal QTLdb	Milk	142799610	142799614	70554	Milk phosphorus content	1_142799740_G/A
1	142800256	Animal QTLdb	Milk	142799610	142799614	70554	Milk phosphorus content	1_142800256_T/C
1	142799740	Animal QTLdb	Milk	142800542	142800546	70555	Milk phosphorus content	1_142799740_G/A
1	142800256	Animal QTLdb	Milk	142800542	142800546	70555	Milk phosphorus content	1_142800256_T/C
1	142801632	Animal QTLdb	Milk	142801372	142801376	70576	Milk phosphorus content	1_142801632_T/C
1	142801694	Animal QTLdb	Milk	142801372	142801376	70576	Milk phosphorus content	1_142801694_T/C
1	142802034	Animal QTLdb	Milk	142801372	142801376	70576	Milk phosphorus content	1_142802034_G/T
1	142801632	Animal QTLdb	Milk	142802540	142802544	70565	Milk phosphorus content	1_142801632_T/C
1	142801694	Animal QTLdb	Milk	142802540	142802544	70565	Milk phosphorus content	1_142801694_T/C
1	142802034	Animal QTLdb	Milk	142802540	142802544	70565	Milk phosphorus content	1_142802034_G/T
1	142802648	Animal QTLdb	Milk	142802540	142802544	70565	Milk phosphorus content	1_142802648_G/A
1	142802750	Animal QTLdb	Milk	142802540	142802544	70565	Milk phosphorus content	1_142802750_C/T
1	142802913	Animal QTLdb	Milk	142802540	142802544	70565	Milk phosphorus content	1_142802913_A/G
1	142802970	Animal QTLdb	Milk	142802540	142802544	70565	Milk phosphorus content	1_142802970_G/A
1	142803002	Animal QTLdb	Milk	142802540	142802544	70565	Milk phosphorus content	1_142803002_A/G
1	142803020	Animal QTLdb	Milk	142802540	142802544	70565	Milk phosphorus content	1_142803020_C/T
1	142803113	Animal QTLdb	Milk	142802540	142802544	70565	Milk phosphorus content	1_142803113_G/A
1	142803123	Animal QTLdb	Milk	142802540	142802544	70565	Milk phosphorus content	1_142803123_T/C
1	142803189	Animal QTLdb	Milk	142802540	142802544	70565	Milk phosphorus content	1_142803189_C/T
1	142803242	Animal QTLdb	Milk	142802540	142802544	70565	Milk phosphorus content	1_142803242_G/A
1	142803261	Animal QTLdb	Milk	142802540	142802544	70565	Milk phosphorus content	1_142803261_A/G
1	142803382	Animal QTLdb	Milk	142802540	142802544	70565	Milk phosphorus content	1_142803382_A/G
1	142802648	Animal QTLdb	Milk	142803111	142803115	70566	Milk phosphorus content	1_142802648_G/A
1	142802750	Animal QTLdb	Milk	142803111	142803115	70566	Milk phosphorus content	1_142802750_C/T
1	142802913	Animal QTLdb	Milk	142803111	142803115	70566	Milk phosphorus content	1_142802913_A/G
1	142802970	Animal QTLdb	Milk	142803111	142803115	70566	Milk phosphorus content	1_142802970_G/A
1	142803002	Animal QTLdb	Milk	142803111	142803115	70566	Milk phosphorus content	1_142803002_A/G
1	142803020	Animal QTLdb	Milk	142803111	142803115	70566	Milk phosphorus content	1_142803020_C/T
1	142803113	Animal QTLdb	Milk	142803111	142803115	70566	Milk phosphorus content	1_142803113_G/A
1	142803123	Animal QTLdb	Milk	142803111	142803115	70566	Milk phosphorus content	1_142803123_T/C
1	142803189	Animal QTLdb	Milk	142803111	142803115	70566	Milk phosphorus content	1_142803189_C/T
1	142803242	Animal QTLdb	Milk	142803111	142803115	70566	Milk phosphorus content	1_142803242_G/A
1	142803261	Animal QTLdb	Milk	142803111	142803115	70566	Milk phosphorus content	1_142803261_A/G
1	142803382	Animal QTLdb	Milk	142803111	142803115	70566	Milk phosphorus content	1_142803382_A/G
1	142803882	Animal QTLdb	Milk	142803111	142803115	70566	Milk phosphorus content	1_142803882_C/T
1	142803898	Animal QTLdb	Milk	142803111	142803115	70566	Milk phosphorus content	1_142803898_T/C
1	142802750	Animal QTLdb	Milk	142803716	142803720	70567	Milk phosphorus content	1_142802750_C/T
1	142802913	Animal QTLdb	Milk	142803716	142803720	70567	Milk phosphorus content	1_142802913_A/G
1	142802970	Animal QTLdb	Milk	142803716	142803720	70567	Milk phosphorus content	1_142802970_G/A
1	142803002	Animal QTLdb	Milk	142803716	142803720	70567	Milk phosphorus content	1_142803002_A/G
1	142803020	Animal QTLdb	Milk	142803716	142803720	70567	Milk phosphorus content	1_142803020_C/T
1	142803113	Animal QTLdb	Milk	142803716	142803720	70567	Milk phosphorus content	1_142803113_G/A
1	142803123	Animal QTLdb	Milk	142803716	142803720	70567	Milk phosphorus content	1_142803123_T/C
1	142803189	Animal QTLdb	Milk	142803716	142803720	70567	Milk phosphorus content	1_142803189_C/T
1	142803242	Animal QTLdb	Milk	142803716	142803720	70567	Milk phosphorus content	1_142803242_G/A
1	142803261	Animal QTLdb	Milk	142803716	142803720	70567	Milk phosphorus content	1_142803261_A/G
1	142803382	Animal QTLdb	Milk	142803716	142803720	70567	Milk phosphorus content	1_142803382_A/G
1	142803882	Animal QTLdb	Milk	142803716	142803720	70567	Milk phosphorus content	1_142803882_C/T
1	142803898	Animal QTLdb	Milk	142803716	142803720	70567	Milk phosphorus content	1_142803898_T/C
1	142804295	Animal QTLdb	Milk	142803716	142803720	70567	Milk phosphorus content	1_142804295_T/C
1	142804501	Animal QTLdb	Milk	142803716	142803720	70567	Milk phosphorus content	1_142804501_C/T
1	142803382	Animal QTLdb	Milk	142804293	142804297	70568	Milk phosphorus content	1_142803382_A/G
1	142803882	Animal QTLdb	Milk	142804293	142804297	70568	Milk phosphorus content	1_142803882_C/T
1	142803898	Animal QTLdb	Milk	142804293	142804297	70568	Milk phosphorus content	1_142803898_T/C
1	142804295	Animal QTLdb	Milk	142804293	142804297	70568	Milk phosphorus content	1_142804295_T/C
1	142804501	Animal QTLdb	Milk	142804293	142804297	70568	Milk phosphorus content	1_142804501_C/T
1	142804726	Animal QTLdb	Milk	142804293	142804297	70568	Milk phosphorus content	1_142804726_G/T
1	142804790	Animal QTLdb	Milk	142804293	142804297	70568	Milk phosphorus content	1_142804790_G/A
1	142804809	Animal QTLdb	Milk	142804293	142804297	70568	Milk phosphorus content	1_142804809_A/G
1	142804947	Animal QTLdb	Milk	142804293	142804297	70568	Milk phosphorus content	1_142804947_A/G
1	142804961	Animal QTLdb	Milk	142804293	142804297	70568	Milk phosphorus content	1_142804961_A/G
1	142805003	Animal QTLdb	Milk	142804293	142804297	70568	Milk phosphorus content	1_142805003_C/T
1	142805116	Animal QTLdb	Milk	142804293	142804297	70568	Milk phosphorus content	1_142805116_C/T
1	142805158	Animal QTLdb	Milk	142804293	142804297	70568	Milk phosphorus content	1_142805158_G/A
1	142804295	Animal QTLdb	Milk	142805001	142805005	70574	Milk phosphorus content	1_142804295_T/C
1	142804501	Animal QTLdb	Milk	142805001	142805005	70574	Milk phosphorus content	1_142804501_C/T
1	142804726	Animal QTLdb	Milk	142805001	142805005	70574	Milk phosphorus content	1_142804726_G/T
1	142804790	Animal QTLdb	Milk	142805001	142805005	70574	Milk phosphorus content	1_142804790_G/A
1	142804809	Animal QTLdb	Milk	142805001	142805005	70574	Milk phosphorus content	1_142804809_A/G
1	142804947	Animal QTLdb	Milk	142805001	142805005	70574	Milk phosphorus content	1_142804947_A/G
1	142804961	Animal QTLdb	Milk	142805001	142805005	70574	Milk phosphorus content	1_142804961_A/G
1	142805003	Animal QTLdb	Milk	142805001	142805005	70574	Milk phosphorus content	1_142805003_C/T
1	142805116	Animal QTLdb	Milk	142805001	142805005	70574	Milk phosphorus content	1_142805116_C/T
1	142805158	Animal QTLdb	Milk	142805001	142805005	70574	Milk phosphorus content	1_142805158_G/A
1	142805318	Animal QTLdb	Milk	142805001	142805005	70574	Milk phosphorus content	1_142805318_C/T
1	142805784	Animal QTLdb	Milk	142805001	142805005	70574	Milk phosphorus content	1_142805784_A/G
1	142805784	Animal QTLdb	Milk	142806415	142806419	70569	Milk phosphorus content	1_142805784_A/G
1	142806184	Animal QTLdb	Milk	142806415	142806419	70569	Milk phosphorus content	1_142806184_A/G
1	142806701	Animal QTLdb	Milk	142806415	142806419	70569	Milk phosphorus content	1_142806701_C/G
1	142806835	Animal QTLdb	Milk	142806415	142806419	70569	Milk phosphorus content	1_142806835_C/T
1	142806869	Animal QTLdb	Milk	142806415	142806419	70569	Milk phosphorus content	1_142806869_G/A
1	142806997	Animal QTLdb	Milk	142806415	142806419	70569	Milk phosphorus content			1_142806998_A/-
1	142807008	Animal QTLdb	Milk	142806415	142806419	70569	Milk phosphorus content			1_142807009_A/-
1	142807049	Animal QTLdb	Milk	142806415	142806419	70569	Milk phosphorus content	1_142807049_G/A
1	142807058	Animal QTLdb	Milk	142806415	142806419	70569	Milk phosphorus content		1_142807059_-/G
1	142805784	Animal QTLdb	Milk	142806540	142806544	124226	Milk phosphorus content	1_142805784_A/G
1	142806184	Animal QTLdb	Milk	142806540	142806544	124226	Milk phosphorus content	1_142806184_A/G
1	142806701	Animal QTLdb	Milk	142806540	142806544	124226	Milk phosphorus content	1_142806701_C/G
1	142806835	Animal QTLdb	Milk	142806540	142806544	124226	Milk phosphorus content	1_142806835_C/T
1	142806869	Animal QTLdb	Milk	142806540	142806544	124226	Milk phosphorus content	1_142806869_G/A
1	142806997	Animal QTLdb	Milk	142806540	142806544	124226	Milk phosphorus content			1_142806998_A/-
1	142807008	Animal QTLdb	Milk	142806540	142806544	124226	Milk phosphorus content			1_142807009_A/-
1	142807049	Animal QTLdb	Milk	142806540	142806544	124226	Milk phosphorus content	1_142807049_G/A
1	142807058	Animal QTLdb	Milk	142806540	142806544	124226	Milk phosphorus content		1_142807059_-/G
1	142807451	Animal QTLdb	Milk	142806540	142806544	124226	Milk phosphorus content	1_142807451_A/G
1	142806701	Animal QTLdb	Milk	142807337	142807341	70570	Milk phosphorus content	1_142806701_C/G
1	142806835	Animal QTLdb	Milk	142807337	142807341	70570	Milk phosphorus content	1_142806835_C/T
1	142806869	Animal QTLdb	Milk	142807337	142807341	70570	Milk phosphorus content	1_142806869_G/A
1	142806997	Animal QTLdb	Milk	142807337	142807341	70570	Milk phosphorus content			1_142806998_A/-
1	142807008	Animal QTLdb	Milk	142807337	142807341	70570	Milk phosphorus content			1_142807009_A/-
1	142807049	Animal QTLdb	Milk	142807337	142807341	70570	Milk phosphorus content	1_142807049_G/A
1	142807058	Animal QTLdb	Milk	142807337	142807341	70570	Milk phosphorus content		1_142807059_-/G
1	142807451	Animal QTLdb	Milk	142807337	142807341	70570	Milk phosphorus content	1_142807451_A/G
1	142807558	Animal QTLdb	Milk	142807337	142807341	70570	Milk phosphorus content	1_142807558_C/T
1	142807610	Animal QTLdb	Milk	142807337	142807341	70570	Milk phosphorus content	1_142807610_C/T
1	142807746	Animal QTLdb	Milk	142807337	142807341	70570	Milk phosphorus content	1_142807746_A/G
1	142807827	Animal QTLdb	Milk	142807337	142807341	70570	Milk phosphorus content	1_142807827_C/T
1	142808043	Animal QTLdb	Milk	142807337	142807341	70570	Milk phosphorus content	1_142808043_C/T
1	142807451	Animal QTLdb	Milk	142808343	142808347	70571	Milk phosphorus content	1_142807451_A/G
1	142807558	Animal QTLdb	Milk	142808343	142808347	70571	Milk phosphorus content	1_142807558_C/T
1	142807610	Animal QTLdb	Milk	142808343	142808347	70571	Milk phosphorus content	1_142807610_C/T
1	142807746	Animal QTLdb	Milk	142808343	142808347	70571	Milk phosphorus content	1_142807746_A/G
1	142807827	Animal QTLdb	Milk	142808343	142808347	70571	Milk phosphorus content	1_142807827_C/T
1	142808043	Animal QTLdb	Milk	142808343	142808347	70571	Milk phosphorus content	1_142808043_C/T
1	142809305	Animal QTLdb	Milk	142808343	142808347	70571	Milk phosphorus content	1_142809305_A/G
1	142809327	Animal QTLdb	Milk	142808343	142808347	70571	Milk phosphorus content	1_142809327_A/G
1	142809305	Animal QTLdb	Milk	142809139	142809143	70559	Milk phosphorus content	1_142809305_A/G
1	142809327	Animal QTLdb	Milk	142809139	142809143	70559	Milk phosphorus content	1_142809327_A/G
1	142809406	Animal QTLdb	Milk	142809139	142809143	70559	Milk phosphorus content	1_142809406_T/A
1	142809488	Animal QTLdb	Milk	142809139	142809143	70559	Milk phosphorus content	1_142809488_G/C
1	142809509	Animal QTLdb	Milk	142809139	142809143	70559	Milk phosphorus content	1_142809509_C/T
1	142810055	Animal QTLdb	Milk	142809139	142809143	70559	Milk phosphorus content	1_142810055_A/G
1	142810055	Animal QTLdb	Milk	142810533	142810537	70560	Milk phosphorus content	1_142810055_A/G
1	142810725	Animal QTLdb	Milk	142810533	142810537	70560	Milk phosphorus content	1_142810725_A/C
1	142810945	Animal QTLdb	Milk	142810533	142810537	70560	Milk phosphorus content	1_142810945_G/A
1	142812142	Animal QTLdb	Milk	142812013	142812017	70561	Milk phosphorus content	1_142812142_A/G
1	142812167	Animal QTLdb	Milk	142812013	142812017	70561	Milk phosphorus content	1_142812167_A/C
1	142812247	Animal QTLdb	Milk	142812013	142812017	70561	Milk phosphorus content	1_142812247_T/C
1	142812389	Animal QTLdb	Milk	142812013	142812017	70561	Milk phosphorus content	1_142812389_G/T
1	142812696	Animal QTLdb	Milk	142812013	142812017	70561	Milk phosphorus content		1_142812697_-/T
1	142812927	Animal QTLdb	Milk	142812013	142812017	70561	Milk phosphorus content	1_142812927_G/C
1	142812967	Animal QTLdb	Milk	142812013	142812017	70561	Milk phosphorus content	1_142812967_G/C
1	142812142	Animal QTLdb	Milk	142812562	142812566	70572	Milk phosphorus content	1_142812142_A/G
1	142812167	Animal QTLdb	Milk	142812562	142812566	70572	Milk phosphorus content	1_142812167_A/C
1	142812247	Animal QTLdb	Milk	142812562	142812566	70572	Milk phosphorus content	1_142812247_T/C
1	142812389	Animal QTLdb	Milk	142812562	142812566	70572	Milk phosphorus content	1_142812389_G/T
1	142812696	Animal QTLdb	Milk	142812562	142812566	70572	Milk phosphorus content		1_142812697_-/T
1	142812927	Animal QTLdb	Milk	142812562	142812566	70572	Milk phosphorus content	1_142812927_G/C
1	142812967	Animal QTLdb	Milk	142812562	142812566	70572	Milk phosphorus content	1_142812967_G/C
1	142813284	Animal QTLdb	Milk	142812562	142812566	70572	Milk phosphorus content	1_142813284_G/A
1	142813288	Animal QTLdb	Milk	142812562	142812566	70572	Milk phosphorus content	1_142813288_G/A
1	142812142	Animal QTLdb	Milk	142813065	142813069	70562	Milk phosphorus content	1_142812142_A/G
1	142812167	Animal QTLdb	Milk	142813065	142813069	70562	Milk phosphorus content	1_142812167_A/C
1	142812247	Animal QTLdb	Milk	142813065	142813069	70562	Milk phosphorus content	1_142812247_T/C
1	142812389	Animal QTLdb	Milk	142813065	142813069	70562	Milk phosphorus content	1_142812389_G/T
1	142812696	Animal QTLdb	Milk	142813065	142813069	70562	Milk phosphorus content		1_142812697_-/T
1	142812927	Animal QTLdb	Milk	142813065	142813069	70562	Milk phosphorus content	1_142812927_G/C
1	142812967	Animal QTLdb	Milk	142813065	142813069	70562	Milk phosphorus content	1_142812967_G/C
1	142813284	Animal QTLdb	Milk	142813065	142813069	70562	Milk phosphorus content	1_142813284_G/A
1	142813288	Animal QTLdb	Milk	142813065	142813069	70562	Milk phosphorus content	1_142813288_G/A
1	142817979	Animal QTLdb	Milk	142817722	142817726	70578	Milk phosphorus content		1_142817980_-/A
1	142817979	Animal QTLdb	Milk	142817722	142817726	165480	Milk phosphorus content		1_142817980_-/A
1	142817979	Animal QTLdb	Milk	142817722	142817726	250228	Milk protein percentage		1_142817980_-/A
1	142817979	Animal QTLdb	Milk	142817722	142817726	261851	Milk protein percentage		1_142817980_-/A
1	142827580	Animal QTLdb	Milk	142827209	142827213	165619	Milk phosphorus content		1_142827581_-/TTT
1	142829445	Animal QTLdb	Milk	142829443	142829447	70580	Milk phosphorus content	1_142829445_T/C
1	142830007	Animal QTLdb	Milk	142829443	142829447	70580	Milk phosphorus content	1_142830007_C/G
1	142830052	Animal QTLdb	Milk	142829443	142829447	70580	Milk phosphorus content	1_142830052_T/G
1	142830145	Animal QTLdb	Milk	142829443	142829447	70580	Milk phosphorus content	1_142830145_A/G
1	142830212	Animal QTLdb	Milk	142829443	142829447	70580	Milk phosphorus content		1_142830213_-/AT
1	142830361	Animal QTLdb	Milk	142829443	142829447	70580	Milk phosphorus content	1_142830361_A/G
1	142829445	Animal QTLdb	Milk	142829443	142829447	165572	Milk phosphorus content	1_142829445_T/C
1	142830007	Animal QTLdb	Milk	142829443	142829447	165572	Milk phosphorus content	1_142830007_C/G
1	142830052	Animal QTLdb	Milk	142829443	142829447	165572	Milk phosphorus content	1_142830052_T/G
1	142830145	Animal QTLdb	Milk	142829443	142829447	165572	Milk phosphorus content	1_142830145_A/G
1	142830212	Animal QTLdb	Milk	142829443	142829447	165572	Milk phosphorus content		1_142830213_-/AT
1	142830361	Animal QTLdb	Milk	142829443	142829447	165572	Milk phosphorus content	1_142830361_A/G
1	142830052	Animal QTLdb	Milk	142831042	142831046	70599	Milk phosphorus content	1_142830052_T/G
1	142830145	Animal QTLdb	Milk	142831042	142831046	70599	Milk phosphorus content	1_142830145_A/G
1	142830212	Animal QTLdb	Milk	142831042	142831046	70599	Milk phosphorus content		1_142830213_-/AT
1	142830361	Animal QTLdb	Milk	142831042	142831046	70599	Milk phosphorus content	1_142830361_A/G
1	142830557	Animal QTLdb	Milk	142831042	142831046	70599	Milk phosphorus content			1_142830558_C/-
1	142831044	Animal QTLdb	Milk	142831042	142831046	70599	Milk phosphorus content	1_142831044_C/T
1	142831137	Animal QTLdb	Milk	142831042	142831046	70599	Milk phosphorus content	1_142831137_G/A
1	142831876	Animal QTLdb	Milk	142831042	142831046	70599	Milk phosphorus content	1_142831876_C/T
1	142830052	Animal QTLdb	Milk	142831042	142831046	165657	Milk phosphorus content	1_142830052_T/G
1	142830145	Animal QTLdb	Milk	142831042	142831046	165657	Milk phosphorus content	1_142830145_A/G
1	142830212	Animal QTLdb	Milk	142831042	142831046	165657	Milk phosphorus content		1_142830213_-/AT
1	142830361	Animal QTLdb	Milk	142831042	142831046	165657	Milk phosphorus content	1_142830361_A/G
1	142830557	Animal QTLdb	Milk	142831042	142831046	165657	Milk phosphorus content			1_142830558_C/-
1	142831044	Animal QTLdb	Milk	142831042	142831046	165657	Milk phosphorus content	1_142831044_C/T
1	142831137	Animal QTLdb	Milk	142831042	142831046	165657	Milk phosphorus content	1_142831137_G/A
1	142831876	Animal QTLdb	Milk	142831042	142831046	165657	Milk phosphorus content	1_142831876_C/T
1	142831044	Animal QTLdb	Milk	142831874	142831878	70625	Milk phosphorus content	1_142831044_C/T
1	142831137	Animal QTLdb	Milk	142831874	142831878	70625	Milk phosphorus content	1_142831137_G/A
1	142831876	Animal QTLdb	Milk	142831874	142831878	70625	Milk phosphorus content	1_142831876_C/T
1	142832112	Animal QTLdb	Milk	142831874	142831878	70625	Milk phosphorus content	1_142832112_A/T
1	142832818	Animal QTLdb	Milk	142831874	142831878	70625	Milk phosphorus content	1_142832818_G/A
1	142831044	Animal QTLdb	Milk	142831874	142831878	165616	Milk phosphorus content	1_142831044_C/T
1	142831137	Animal QTLdb	Milk	142831874	142831878	165616	Milk phosphorus content	1_142831137_G/A
1	142831876	Animal QTLdb	Milk	142831874	142831878	165616	Milk phosphorus content	1_142831876_C/T
1	142832112	Animal QTLdb	Milk	142831874	142831878	165616	Milk phosphorus content	1_142832112_A/T
1	142832818	Animal QTLdb	Milk	142831874	142831878	165616	Milk phosphorus content	1_142832818_G/A
1	142831137	Animal QTLdb	Milk	142832110	142832114	180122	Curd firmness	1_142831137_G/A
1	142831876	Animal QTLdb	Milk	142832110	142832114	180122	Curd firmness	1_142831876_C/T
1	142832112	Animal QTLdb	Milk	142832110	142832114	180122	Curd firmness	1_142832112_A/T
1	142832818	Animal QTLdb	Milk	142832110	142832114	180122	Curd firmness	1_142832818_G/A
1	142831137	Animal QTLdb	Milk	142832110	142832114	180123	Milk acidity/alkalinity	1_142831137_G/A
1	142831876	Animal QTLdb	Milk	142832110	142832114	180123	Milk acidity/alkalinity	1_142831876_C/T
1	142832112	Animal QTLdb	Milk	142832110	142832114	180123	Milk acidity/alkalinity	1_142832112_A/T
1	142832818	Animal QTLdb	Milk	142832110	142832114	180123	Milk acidity/alkalinity	1_142832818_G/A
1	142831137	Animal QTLdb	Milk	142832110	142832114	180124	Milk alpha-S1-casein percentage	1_142831137_G/A
1	142831876	Animal QTLdb	Milk	142832110	142832114	180124	Milk alpha-S1-casein percentage	1_142831876_C/T
1	142832112	Animal QTLdb	Milk	142832110	142832114	180124	Milk alpha-S1-casein percentage	1_142832112_A/T
1	142832818	Animal QTLdb	Milk	142832110	142832114	180124	Milk alpha-S1-casein percentage	1_142832818_G/A
1	142831137	Animal QTLdb	Milk	142832110	142832114	180125	Milk phosphorus content	1_142831137_G/A
1	142831876	Animal QTLdb	Milk	142832110	142832114	180125	Milk phosphorus content	1_142831876_C/T
1	142832112	Animal QTLdb	Milk	142832110	142832114	180125	Milk phosphorus content	1_142832112_A/T
1	142832818	Animal QTLdb	Milk	142832110	142832114	180125	Milk phosphorus content	1_142832818_G/A
1	142831137	Animal QTLdb	Milk	142832110	142832114	180126	Milk magnesium content	1_142831137_G/A
1	142831876	Animal QTLdb	Milk	142832110	142832114	180126	Milk magnesium content	1_142831876_C/T
1	142832112	Animal QTLdb	Milk	142832110	142832114	180126	Milk magnesium content	1_142832112_A/T
1	142832818	Animal QTLdb	Milk	142832110	142832114	180126	Milk magnesium content	1_142832818_G/A
1	142831137	Animal QTLdb	Milk	142832110	142832114	180127	Milk potassium content	1_142831137_G/A
1	142831876	Animal QTLdb	Milk	142832110	142832114	180127	Milk potassium content	1_142831876_C/T
1	142832112	Animal QTLdb	Milk	142832110	142832114	180127	Milk potassium content	1_142832112_A/T
1	142832818	Animal QTLdb	Milk	142832110	142832114	180127	Milk potassium content	1_142832818_G/A
1	142831137	Animal QTLdb	Milk	142832110	142832114	180128	Milk sodium content	1_142831137_G/A
1	142831876	Animal QTLdb	Milk	142832110	142832114	180128	Milk sodium content	1_142831876_C/T
1	142832112	Animal QTLdb	Milk	142832110	142832114	180128	Milk sodium content	1_142832112_A/T
1	142832818	Animal QTLdb	Milk	142832110	142832114	180128	Milk sodium content	1_142832818_G/A
1	142831876	Animal QTLdb	Milk	142832816	142832820	70600	Milk phosphorus content	1_142831876_C/T
1	142832112	Animal QTLdb	Milk	142832816	142832820	70600	Milk phosphorus content	1_142832112_A/T
1	142832818	Animal QTLdb	Milk	142832816	142832820	70600	Milk phosphorus content	1_142832818_G/A
1	142833796	Animal QTLdb	Milk	142832816	142832820	70600	Milk phosphorus content	1_142833796_A/G
1	142831876	Animal QTLdb	Milk	142832816	142832820	165642	Milk phosphorus content	1_142831876_C/T
1	142832112	Animal QTLdb	Milk	142832816	142832820	165642	Milk phosphorus content	1_142832112_A/T
1	142832818	Animal QTLdb	Milk	142832816	142832820	165642	Milk phosphorus content	1_142832818_G/A
1	142833796	Animal QTLdb	Milk	142832816	142832820	165642	Milk phosphorus content	1_142833796_A/G
1	142833796	Animal QTLdb	Milk	142834009	142834013	140201	Milk alpha-S1-casein percentage	1_142833796_A/G
1	142833967	Animal QTLdb	Milk	142834009	142834013	140201	Milk alpha-S1-casein percentage	1_142833967_G/T
1	142833976	Animal QTLdb	Milk	142834009	142834013	140201	Milk alpha-S1-casein percentage	1_142833976_C/T
1	142833796	Animal QTLdb	Milk	142834735	142834739	238583	Milk magnesium content	1_142833796_A/G
1	142833967	Animal QTLdb	Milk	142834735	142834739	238583	Milk magnesium content	1_142833967_G/T
1	142833976	Animal QTLdb	Milk	142834735	142834739	238583	Milk magnesium content	1_142833976_C/T
1	142835551	Animal QTLdb	Milk	142834735	142834739	238583	Milk magnesium content	1_142835551_T/C
1	142833796	Animal QTLdb	Milk	142834735	142834739	238584	Milk phosphorus content	1_142833796_A/G
1	142833967	Animal QTLdb	Milk	142834735	142834739	238584	Milk phosphorus content	1_142833967_G/T
1	142833976	Animal QTLdb	Milk	142834735	142834739	238584	Milk phosphorus content	1_142833976_C/T
1	142835551	Animal QTLdb	Milk	142834735	142834739	238584	Milk phosphorus content	1_142835551_T/C
1	142833796	Animal QTLdb	Milk	142834788	142834792	70601	Milk phosphorus content	1_142833796_A/G
1	142833967	Animal QTLdb	Milk	142834788	142834792	70601	Milk phosphorus content	1_142833967_G/T
1	142833976	Animal QTLdb	Milk	142834788	142834792	70601	Milk phosphorus content	1_142833976_C/T
1	142835551	Animal QTLdb	Milk	142834788	142834792	70601	Milk phosphorus content	1_142835551_T/C
1	142833796	Animal QTLdb	Milk	142834788	142834792	165626	Milk phosphorus content	1_142833796_A/G
1	142833967	Animal QTLdb	Milk	142834788	142834792	165626	Milk phosphorus content	1_142833967_G/T
1	142833976	Animal QTLdb	Milk	142834788	142834792	165626	Milk phosphorus content	1_142833976_C/T
1	142835551	Animal QTLdb	Milk	142834788	142834792	165626	Milk phosphorus content	1_142835551_T/C
1	142835551	Animal QTLdb	Milk	142835187	142835191	154733	Milk fat percentage	1_142835551_T/C
1	142835551	Animal QTLdb	Milk	142835549	142835553	70602	Milk phosphorus content	1_142835551_T/C
1	142835551	Animal QTLdb	Milk	142835549	142835553	140202	Milk alpha-S1-casein percentage	1_142835551_T/C
1	142835551	Animal QTLdb	Milk	142835549	142835553	165475	Milk phosphorus content	1_142835551_T/C
1	142835551	Animal QTLdb	Milk	142835549	142835553	238585	Milk potassium content	1_142835551_T/C
1	142835551	Animal QTLdb	Milk	142835549	142835553	238586	Milk sodium content	1_142835551_T/C
1	142838202	Animal QTLdb	Milk	142838530	142838534	140203	Milk alpha-lactalbumin percentage	1_142838202_C/A
1	142838453	Animal QTLdb	Milk	142838530	142838534	140203	Milk alpha-lactalbumin percentage	1_142838453_G/A
1	142838464	Animal QTLdb	Milk	142838530	142838534	140203	Milk alpha-lactalbumin percentage	1_142838464_A/G
1	142838477	Animal QTLdb	Milk	142838530	142838534	140203	Milk alpha-lactalbumin percentage	1_142838477_A/G
1	142838202	Animal QTLdb	Milk	142839202	142839206	165605	Milk phosphorus content	1_142838202_C/A
1	142838453	Animal QTLdb	Milk	142839202	142839206	165605	Milk phosphorus content	1_142838453_G/A
1	142838464	Animal QTLdb	Milk	142839202	142839206	165605	Milk phosphorus content	1_142838464_A/G
1	142838477	Animal QTLdb	Milk	142839202	142839206	165605	Milk phosphorus content	1_142838477_A/G
1	142839542	Animal QTLdb	Milk	142839202	142839206	165605	Milk phosphorus content	1_142839542_A/C
1	142839542	Animal QTLdb	Milk	142839917	142839921	70603	Milk phosphorus content	1_142839542_A/C
1	142840224	Animal QTLdb	Milk	142839917	142839921	70603	Milk phosphorus content	1_142840224_T/C
1	142839542	Animal QTLdb	Milk	142839917	142839921	165567	Milk phosphorus content	1_142839542_A/C
1	142840224	Animal QTLdb	Milk	142839917	142839921	165567	Milk phosphorus content	1_142840224_T/C
1	142839542	Animal QTLdb	Milk	142840222	142840226	250236	Milk protein percentage	1_142839542_A/C
1	142840224	Animal QTLdb	Milk	142840222	142840226	250236	Milk protein percentage	1_142840224_T/C
1	142841790	Animal QTLdb	Milk	142842467	142842471	250223	Milk protein percentage	1_142841790_C/T
1	142843010	Animal QTLdb	Milk	142842467	142842471	250223	Milk protein percentage	1_142843010_G/A
1	142843041	Animal QTLdb	Milk	142842467	142842471	250223	Milk protein percentage	1_142843041_T/C
1	142843052	Animal QTLdb	Milk	142842467	142842471	250223	Milk protein percentage	1_142843052_T/C
1	142843366	Animal QTLdb	Milk	142842467	142842471	250223	Milk protein percentage	1_142843366_C/G
1	142843382	Animal QTLdb	Milk	142842467	142842471	250223	Milk protein percentage	1_142843382_A/G
1	142841790	Animal QTLdb	Milk	142842537	142842541	70581	Milk phosphorus content	1_142841790_C/T
1	142843010	Animal QTLdb	Milk	142842537	142842541	70581	Milk phosphorus content	1_142843010_G/A
1	142843041	Animal QTLdb	Milk	142842537	142842541	70581	Milk phosphorus content	1_142843041_T/C
1	142843052	Animal QTLdb	Milk	142842537	142842541	70581	Milk phosphorus content	1_142843052_T/C
1	142843366	Animal QTLdb	Milk	142842537	142842541	70581	Milk phosphorus content	1_142843366_C/G
1	142843382	Animal QTLdb	Milk	142842537	142842541	70581	Milk phosphorus content	1_142843382_A/G
1	142841790	Animal QTLdb	Milk	142842537	142842541	165582	Milk phosphorus content	1_142841790_C/T
1	142843010	Animal QTLdb	Milk	142842537	142842541	165582	Milk phosphorus content	1_142843010_G/A
1	142843041	Animal QTLdb	Milk	142842537	142842541	165582	Milk phosphorus content	1_142843041_T/C
1	142843052	Animal QTLdb	Milk	142842537	142842541	165582	Milk phosphorus content	1_142843052_T/C
1	142843366	Animal QTLdb	Milk	142842537	142842541	165582	Milk phosphorus content	1_142843366_C/G
1	142843382	Animal QTLdb	Milk	142842537	142842541	165582	Milk phosphorus content	1_142843382_A/G
1	142843010	Animal QTLdb	Milk	142843039	142843043	70582	Milk phosphorus content	1_142843010_G/A
1	142843041	Animal QTLdb	Milk	142843039	142843043	70582	Milk phosphorus content	1_142843041_T/C
1	142843052	Animal QTLdb	Milk	142843039	142843043	70582	Milk phosphorus content	1_142843052_T/C
1	142843366	Animal QTLdb	Milk	142843039	142843043	70582	Milk phosphorus content	1_142843366_C/G
1	142843382	Animal QTLdb	Milk	142843039	142843043	70582	Milk phosphorus content	1_142843382_A/G
1	142843010	Animal QTLdb	Milk	142843039	142843043	165659	Milk phosphorus content	1_142843010_G/A
1	142843041	Animal QTLdb	Milk	142843039	142843043	165659	Milk phosphorus content	1_142843041_T/C
1	142843052	Animal QTLdb	Milk	142843039	142843043	165659	Milk phosphorus content	1_142843052_T/C
1	142843366	Animal QTLdb	Milk	142843039	142843043	165659	Milk phosphorus content	1_142843366_C/G
1	142843382	Animal QTLdb	Milk	142843039	142843043	165659	Milk phosphorus content	1_142843382_A/G
1	142844705	Animal QTLdb	Milk	142845110	142845114	70604	Milk phosphorus content		1_142844706_-/A
1	142845748	Animal QTLdb	Milk	142845110	142845114	70604	Milk phosphorus content	1_142845748_T/C
1	142845845	Animal QTLdb	Milk	142845110	142845114	70604	Milk phosphorus content	1_142845845_C/T
1	142844705	Animal QTLdb	Milk	142845110	142845114	165502	Milk phosphorus content		1_142844706_-/A
1	142845748	Animal QTLdb	Milk	142845110	142845114	165502	Milk phosphorus content	1_142845748_T/C
1	142845845	Animal QTLdb	Milk	142845110	142845114	165502	Milk phosphorus content	1_142845845_C/T
1	142845748	Animal QTLdb	Milk	142845843	142845847	70605	Milk phosphorus content	1_142845748_T/C
1	142845845	Animal QTLdb	Milk	142845843	142845847	70605	Milk phosphorus content	1_142845845_C/T
1	142846754	Animal QTLdb	Milk	142845843	142845847	70605	Milk phosphorus content	1_142846754_A/T
1	142845748	Animal QTLdb	Milk	142845843	142845847	165643	Milk phosphorus content	1_142845748_T/C
1	142845845	Animal QTLdb	Milk	142845843	142845847	165643	Milk phosphorus content	1_142845845_C/T
1	142846754	Animal QTLdb	Milk	142845843	142845847	165643	Milk phosphorus content	1_142846754_A/T
1	142846957	Animal QTLdb	Milk	142847784	142847788	70624	Milk phosphorus content	1_142846957_A/G
1	142847786	Animal QTLdb	Milk	142847784	142847788	70624	Milk phosphorus content	1_142847786_A/G
1	142848757	Animal QTLdb	Milk	142847784	142847788	70624	Milk phosphorus content	1_142848757_A/G
1	142846957	Animal QTLdb	Milk	142847784	142847788	165498	Milk phosphorus content	1_142846957_A/G
1	142847786	Animal QTLdb	Milk	142847784	142847788	165498	Milk phosphorus content	1_142847786_A/G
1	142848757	Animal QTLdb	Milk	142847784	142847788	165498	Milk phosphorus content	1_142848757_A/G
1	142846957	Animal QTLdb	Milk	142847784	142847788	250230	Milk protein percentage	1_142846957_A/G
1	142847786	Animal QTLdb	Milk	142847784	142847788	250230	Milk protein percentage	1_142847786_A/G
1	142848757	Animal QTLdb	Milk	142847784	142847788	250230	Milk protein percentage	1_142848757_A/G
1	142851690	Animal QTLdb	Milk	142850962	142850966	70606	Milk phosphorus content	1_142851690_G/A
1	142851690	Animal QTLdb	Milk	142850962	142850966	165466	Milk phosphorus content	1_142851690_G/A
1	142851690	Animal QTLdb	Milk	142850962	142850966	172766	Milk margaric acid content	1_142851690_G/A
1	142851690	Animal QTLdb	Milk	142850962	142850966	172767	Milk oleic acid content	1_142851690_G/A
1	142851690	Animal QTLdb	Milk	142850962	142850966	173210	Milk mid-infrared spectra	1_142851690_G/A
1	142851690	Animal QTLdb	Milk	142851688	142851692	165561	Milk phosphorus content	1_142851690_G/A
1	142863118	Animal QTLdb	Milk	142863116	142863120	70607	Milk phosphorus content	1_142863118_T/C
1	142863165	Animal QTLdb	Milk	142863116	142863120	70607	Milk phosphorus content	1_142863165_A/C
1	142863118	Animal QTLdb	Milk	142863116	142863120	165428	Milk phosphorus content	1_142863118_T/C
1	142863165	Animal QTLdb	Milk	142863116	142863120	165428	Milk phosphorus content	1_142863165_A/C
1	142980799	Animal QTLdb	Reproduction	142981749	142981753	238455	Calving ease	1_142980799_C/T
1	142981351	Animal QTLdb	Reproduction	142981749	142981753	238455	Calving ease	1_142981351_C/A
1	142988719	Animal QTLdb	Milk	142988687	142988691	314081	Milking speed	1_142988719_G/T
1	143011480	Animal QTLdb	Health	143011858	143226874	223127	Anti-Mllerian hormone level	1_143011480_C/T
1	143011987	Animal QTLdb	Health	143011858	143226874	223127	Anti-Mllerian hormone level	1_143011987_G/A
1	143012544	Animal QTLdb	Health	143011858	143226874	223127	Anti-Mllerian hormone level	1_143012544_G/A
1	143012564	Animal QTLdb	Health	143011858	143226874	223127	Anti-Mllerian hormone level	1_143012564_T/C
1	143014724	Animal QTLdb	Health	143011858	143226874	223127	Anti-Mllerian hormone level	1_143014724_G/A
1	143016665	Animal QTLdb	Health	143011858	143226874	223127	Anti-Mllerian hormone level	1_143016665_C/T
1	143017169	Animal QTLdb	Health	143011858	143226874	223127	Anti-Mllerian hormone level	1_143017169_A/G
1	143017537	Animal QTLdb	Health	143011858	143226874	223127	Anti-Mllerian hormone level	1_143017537_A/G
1	143019969	Animal QTLdb	Health	143011858	143226874	223127	Anti-Mllerian hormone level	1_143019969_T/A
1	143021982	Animal QTLdb	Health	143011858	143226874	223127	Anti-Mllerian hormone level	1_143021982_G/T
1	143022102	Animal QTLdb	Health	143011858	143226874	223127	Anti-Mllerian hormone level		1_143022103_-/G
1	143025142	Animal QTLdb	Health	143011858	143226874	223127	Anti-Mllerian hormone level	1_143025142_T/C
1	143025593	Animal QTLdb	Health	143011858	143226874	223127	Anti-Mllerian hormone level	1_143025593_A/G
1	143026000	Animal QTLdb	Health	143011858	143226874	223127	Anti-Mllerian hormone level	1_143026000_G/A
1	143028590	Animal QTLdb	Health	143011858	143226874	223127	Anti-Mllerian hormone level			1_143028591_GT/-
1	143029002	Animal QTLdb	Health	143011858	143226874	223127	Anti-Mllerian hormone level	1_143029002_C/T
1	143029493	Animal QTLdb	Health	143011858	143226874	223127	Anti-Mllerian hormone level			1_143029494_G/-
1	143030687	Animal QTLdb	Health	143011858	143226874	223127	Anti-Mllerian hormone level		1_143030688_-/AC
1	143032134	Animal QTLdb	Health	143011858	143226874	223127	Anti-Mllerian hormone level			1_143032135_CC/-
1	143037364	Animal QTLdb	Health	143011858	143226874	223127	Anti-Mllerian hormone level	1_143037364_G/C
1	143037367	Animal QTLdb	Health	143011858	143226874	223127	Anti-Mllerian hormone level	1_143037367_C/A
1	143057309	Animal QTLdb	Health	143011858	143226874	223127	Anti-Mllerian hormone level	1_143057309_C/T
1	143058398	Animal QTLdb	Health	143011858	143226874	223127	Anti-Mllerian hormone level	1_143058398_A/G
1	143061977	Animal QTLdb	Health	143011858	143226874	223127	Anti-Mllerian hormone level	1_143061977_G/C
1	143062470	Animal QTLdb	Health	143011858	143226874	223127	Anti-Mllerian hormone level	1_143062470_A/G
1	143069770	Animal QTLdb	Health	143011858	143226874	223127	Anti-Mllerian hormone level	1_143069770_T/C
1	143069775	Animal QTLdb	Health	143011858	143226874	223127	Anti-Mllerian hormone level	1_143069775_T/C
1	143071309	Animal QTLdb	Health	143011858	143226874	223127	Anti-Mllerian hormone level	1_143071309_G/A
1	143071316	Animal QTLdb	Health	143011858	143226874	223127	Anti-Mllerian hormone level	1_143071316_C/G
1	143071503	Animal QTLdb	Health	143011858	143226874	223127	Anti-Mllerian hormone level	1_143071503_T/C
1	143072515	Animal QTLdb	Health	143011858	143226874	223127	Anti-Mllerian hormone level	1_143072515_T/G
1	143072949	Animal QTLdb	Health	143011858	143226874	223127	Anti-Mllerian hormone level	1_143072949_T/C
1	143076428	Animal QTLdb	Health	143011858	143226874	223127	Anti-Mllerian hormone level	1_143076428_C/A
1	143076508	Animal QTLdb	Health	143011858	143226874	223127	Anti-Mllerian hormone level	1_143076508_T/C
1	143076684	Animal QTLdb	Health	143011858	143226874	223127	Anti-Mllerian hormone level	1_143076684_G/C
1	143076756	Animal QTLdb	Health	143011858	143226874	223127	Anti-Mllerian hormone level	1_143076756_T/G
1	143080050	Animal QTLdb	Health	143011858	143226874	223127	Anti-Mllerian hormone level	1_143080050_G/A
1	143081084	Animal QTLdb	Health	143011858	143226874	223127	Anti-Mllerian hormone level	1_143081084_T/G
1	143086783	Animal QTLdb	Health	143011858	143226874	223127	Anti-Mllerian hormone level	1_143086783_T/A
1	143093561	Animal QTLdb	Health	143011858	143226874	223127	Anti-Mllerian hormone level	1_143093561_G/A
1	143093662	Animal QTLdb	Health	143011858	143226874	223127	Anti-Mllerian hormone level	1_143093662_A/G
1	143093739	Animal QTLdb	Health	143011858	143226874	223127	Anti-Mllerian hormone level	1_143093739_C/T
1	143094098	Animal QTLdb	Health	143011858	143226874	223127	Anti-Mllerian hormone level	1_143094098_G/C
1	143095610	Animal QTLdb	Health	143011858	143226874	223127	Anti-Mllerian hormone level	1_143095610_G/C
1	143096354	Animal QTLdb	Health	143011858	143226874	223127	Anti-Mllerian hormone level	1_143096354_A/G
1	143100834	Animal QTLdb	Health	143011858	143226874	223127	Anti-Mllerian hormone level			1_143100835_T/-
1	143101169	Animal QTLdb	Health	143011858	143226874	223127	Anti-Mllerian hormone level			1_143101170_T/-
1	143101215	Animal QTLdb	Health	143011858	143226874	223127	Anti-Mllerian hormone level		1_143101216_-/A
1	143103116	Animal QTLdb	Health	143011858	143226874	223127	Anti-Mllerian hormone level	1_143103116_C/G
1	143103866	Animal QTLdb	Health	143011858	143226874	223127	Anti-Mllerian hormone level	1_143103866_G/C
1	143106349	Animal QTLdb	Health	143011858	143226874	223127	Anti-Mllerian hormone level	1_143106349_T/G
1	143111112	Animal QTLdb	Health	143011858	143226874	223127	Anti-Mllerian hormone level	1_143111112_T/C
1	143111139	Animal QTLdb	Health	143011858	143226874	223127	Anti-Mllerian hormone level	1_143111139_A/T
1	143111502	Animal QTLdb	Health	143011858	143226874	223127	Anti-Mllerian hormone level	1_143111502_C/T
1	143111613	Animal QTLdb	Health	143011858	143226874	223127	Anti-Mllerian hormone level	1_143111613_G/T
1	143112214	Animal QTLdb	Health	143011858	143226874	223127	Anti-Mllerian hormone level	1_143112214_T/G
1	143112958	Animal QTLdb	Health	143011858	143226874	223127	Anti-Mllerian hormone level	1_143112958_A/C
1	143114378	Animal QTLdb	Health	143011858	143226874	223127	Anti-Mllerian hormone level	1_143114378_T/C
1	143114804	Animal QTLdb	Health	143011858	143226874	223127	Anti-Mllerian hormone level	1_143114804_T/C
1	143114844	Animal QTLdb	Health	143011858	143226874	223127	Anti-Mllerian hormone level	1_143114844_A/G
1	143117593	Animal QTLdb	Health	143011858	143226874	223127	Anti-Mllerian hormone level	1_143117593_T/C
1	143118706	Animal QTLdb	Health	143011858	143226874	223127	Anti-Mllerian hormone level	1_143118706_T/C
1	143119056	Animal QTLdb	Health	143011858	143226874	223127	Anti-Mllerian hormone level	1_143119056_A/G
1	143119824	Animal QTLdb	Health	143011858	143226874	223127	Anti-Mllerian hormone level	1_143119824_C/T
1	143120237	Animal QTLdb	Health	143011858	143226874	223127	Anti-Mllerian hormone level	1_143120237_A/G
1	143126226	Animal QTLdb	Health	143011858	143226874	223127	Anti-Mllerian hormone level	1_143126226_G/A
1	143132152	Animal QTLdb	Health	143011858	143226874	223127	Anti-Mllerian hormone level	1_143132152_A/G
1	143132342	Animal QTLdb	Health	143011858	143226874	223127	Anti-Mllerian hormone level	1_143132342_C/T
1	143133319	Animal QTLdb	Health	143011858	143226874	223127	Anti-Mllerian hormone level	1_143133319_C/T
1	143133630	Animal QTLdb	Health	143011858	143226874	223127	Anti-Mllerian hormone level	1_143133630_C/T
1	143134306	Animal QTLdb	Health	143011858	143226874	223127	Anti-Mllerian hormone level	1_143134306_A/G
1	143134443	Animal QTLdb	Health	143011858	143226874	223127	Anti-Mllerian hormone level	1_143134443_A/G
1	143134991	Animal QTLdb	Health	143011858	143226874	223127	Anti-Mllerian hormone level	1_143134991_T/C
1	143137112	Animal QTLdb	Health	143011858	143226874	223127	Anti-Mllerian hormone level		1_143137113_-/A
1	143137419	Animal QTLdb	Health	143011858	143226874	223127	Anti-Mllerian hormone level	1_143137419_T/C
1	143137716	Animal QTLdb	Health	143011858	143226874	223127	Anti-Mllerian hormone level	1_143137716_C/T
1	143138425	Animal QTLdb	Health	143011858	143226874	223127	Anti-Mllerian hormone level	1_143138425_G/A
1	143138448	Animal QTLdb	Health	143011858	143226874	223127	Anti-Mllerian hormone level	1_143138448_C/T
1	143139477	Animal QTLdb	Health	143011858	143226874	223127	Anti-Mllerian hormone level	1_143139477_A/T
1	143142455	Animal QTLdb	Health	143011858	143226874	223127	Anti-Mllerian hormone level	1_143142455_G/A
1	143142458	Animal QTLdb	Health	143011858	143226874	223127	Anti-Mllerian hormone level	1_143142458_T/C
1	143142465	Animal QTLdb	Health	143011858	143226874	223127	Anti-Mllerian hormone level	1_143142465_G/A
1	143145258	Animal QTLdb	Health	143011858	143226874	223127	Anti-Mllerian hormone level	1_143145258_G/A
1	143145786	Animal QTLdb	Health	143011858	143226874	223127	Anti-Mllerian hormone level	1_143145786_A/T
1	143145854	Animal QTLdb	Health	143011858	143226874	223127	Anti-Mllerian hormone level	1_143145854_G/A
1	143161340	Animal QTLdb	Health	143011858	143226874	223127	Anti-Mllerian hormone level	1_143161340_A/G
1	143166042	Animal QTLdb	Health	143011858	143226874	223127	Anti-Mllerian hormone level	1_143166042_G/C
1	143168030	Animal QTLdb	Health	143011858	143226874	223127	Anti-Mllerian hormone level	1_143168030_G/A
1	143168319	Animal QTLdb	Health	143011858	143226874	223127	Anti-Mllerian hormone level	1_143168319_A/G
1	143168684	Animal QTLdb	Health	143011858	143226874	223127	Anti-Mllerian hormone level	1_143168684_T/C
1	143173145	Animal QTLdb	Health	143011858	143226874	223127	Anti-Mllerian hormone level	1_143173145_C/T
1	143173296	Animal QTLdb	Health	143011858	143226874	223127	Anti-Mllerian hormone level	1_143173296_C/G
1	143173555	Animal QTLdb	Health	143011858	143226874	223127	Anti-Mllerian hormone level	1_143173555_T/C
1	143174193	Animal QTLdb	Health	143011858	143226874	223127	Anti-Mllerian hormone level	1_143174193_G/A
1	143174812	Animal QTLdb	Health	143011858	143226874	223127	Anti-Mllerian hormone level	1_143174812_G/A
1	143175606	Animal QTLdb	Health	143011858	143226874	223127	Anti-Mllerian hormone level	1_143175606_G/T
1	143178703	Animal QTLdb	Health	143011858	143226874	223127	Anti-Mllerian hormone level	1_143178703_T/C
1	143179340	Animal QTLdb	Health	143011858	143226874	223127	Anti-Mllerian hormone level	1_143179340_A/T
1	143179349	Animal QTLdb	Health	143011858	143226874	223127	Anti-Mllerian hormone level	1_143179349_T/A
1	143180993	Animal QTLdb	Health	143011858	143226874	223127	Anti-Mllerian hormone level	1_143180993_C/T
1	143182772	Animal QTLdb	Health	143011858	143226874	223127	Anti-Mllerian hormone level	1_143182772_A/G
1	143183263	Animal QTLdb	Health	143011858	143226874	223127	Anti-Mllerian hormone level		1_143183264_-/TTGA
1	143185130	Animal QTLdb	Health	143011858	143226874	223127	Anti-Mllerian hormone level	1_143185130_G/A
1	143185620	Animal QTLdb	Health	143011858	143226874	223127	Anti-Mllerian hormone level	1_143185620_G/A
1	143187335	Animal QTLdb	Health	143011858	143226874	223127	Anti-Mllerian hormone level	1_143187335_C/G
1	143187342	Animal QTLdb	Health	143011858	143226874	223127	Anti-Mllerian hormone level	1_143187342_C/G
1	143189623	Animal QTLdb	Health	143011858	143226874	223127	Anti-Mllerian hormone level		1_143189624_-/TT
1	143189736	Animal QTLdb	Health	143011858	143226874	223127	Anti-Mllerian hormone level	1_143189736_G/A
1	143190592	Animal QTLdb	Health	143011858	143226874	223127	Anti-Mllerian hormone level	1_143190592_G/A
1	143192173	Animal QTLdb	Health	143011858	143226874	223127	Anti-Mllerian hormone level	1_143192173_T/C
1	143193022	Animal QTLdb	Health	143011858	143226874	223127	Anti-Mllerian hormone level	1_143193022_C/T
1	143193271	Animal QTLdb	Health	143011858	143226874	223127	Anti-Mllerian hormone level	1_143193271_G/T
1	143193348	Animal QTLdb	Health	143011858	143226874	223127	Anti-Mllerian hormone level	1_143193348_T/A
1	143193493	Animal QTLdb	Health	143011858	143226874	223127	Anti-Mllerian hormone level	1_143193493_G/A
1	143193817	Animal QTLdb	Health	143011858	143226874	223127	Anti-Mllerian hormone level	1_143193817_C/T
1	143196182	Animal QTLdb	Health	143011858	143226874	223127	Anti-Mllerian hormone level	1_143196182_A/G
1	143196217	Animal QTLdb	Health	143011858	143226874	223127	Anti-Mllerian hormone level	1_143196217_C/A
1	143197473	Animal QTLdb	Health	143011858	143226874	223127	Anti-Mllerian hormone level	1_143197473_A/T
1	143197855	Animal QTLdb	Health	143011858	143226874	223127	Anti-Mllerian hormone level	1_143197855_T/G
1	143199540	Animal QTLdb	Health	143011858	143226874	223127	Anti-Mllerian hormone level	1_143199540_T/C
1	143201376	Animal QTLdb	Health	143011858	143226874	223127	Anti-Mllerian hormone level	1_143201376_T/C
1	143210901	Animal QTLdb	Health	143011858	143226874	223127	Anti-Mllerian hormone level	1_143210901_T/C
1	143212490	Animal QTLdb	Health	143011858	143226874	223127	Anti-Mllerian hormone level	1_143212490_A/G
1	143212536	Animal QTLdb	Health	143011858	143226874	223127	Anti-Mllerian hormone level	1_143212536_T/C
1	143212554	Animal QTLdb	Health	143011858	143226874	223127	Anti-Mllerian hormone level			1_143212555_C/-
1	143212556	Animal QTLdb	Health	143011858	143226874	223127	Anti-Mllerian hormone level			1_143212557_T/-
1	143212565	Animal QTLdb	Health	143011858	143226874	223127	Anti-Mllerian hormone level			1_143212566_G/-
1	143212600	Animal QTLdb	Health	143011858	143226874	223127	Anti-Mllerian hormone level	1_143212600_A/G
1	143218973	Animal QTLdb	Health	143011858	143226874	223127	Anti-Mllerian hormone level		1_143218974_-/A
1	143225368	Animal QTLdb	Health	143011858	143226874	223127	Anti-Mllerian hormone level	1_143225368_A/G
1	143225598	Animal QTLdb	Health	143011858	143226874	223127	Anti-Mllerian hormone level			1_143225599_C/-
1	143227627	Animal QTLdb	Health	143011858	143226874	223127	Anti-Mllerian hormone level	1_143227627_C/T
1	143028590	Animal QTLdb	Milk	143029008	143029012	14912	Milk protein yield			1_143028591_GT/-
1	143029002	Animal QTLdb	Milk	143029008	143029012	14912	Milk protein yield	1_143029002_C/T
1	143029493	Animal QTLdb	Milk	143029008	143029012	14912	Milk protein yield			1_143029494_G/-
1	143137112	Animal QTLdb	Milk	143137330	143137334	250231	Milk protein percentage		1_143137113_-/A
1	143137419	Animal QTLdb	Milk	143137330	143137334	250231	Milk protein percentage	1_143137419_T/C
1	143137716	Animal QTLdb	Milk	143137330	143137334	250231	Milk protein percentage	1_143137716_C/T
1	143174812	Animal QTLdb	Milk	143175604	143175608	250237	Milk protein percentage	1_143174812_G/A
1	143175606	Animal QTLdb	Milk	143175604	143175608	250237	Milk protein percentage	1_143175606_G/T
1	143225368	Animal QTLdb	Milk	143224449	143224453	70636	Milk phosphorus content	1_143225368_A/G
1	143225368	Animal QTLdb	Meat_and_Carcass	143226001	143226005	231402	Marbling score	1_143225368_A/G
1	143225598	Animal QTLdb	Meat_and_Carcass	143226001	143226005	231402	Marbling score			1_143225599_C/-
1	143649770	Animal QTLdb	Milk	143650410	143650414	32645	Milk C18 index	1_143649770_C/T
1	143649904	Animal QTLdb	Milk	143650410	143650414	32645	Milk C18 index	1_143649904_T/C
1	143649964	Animal QTLdb	Milk	143650410	143650414	32645	Milk C18 index	1_143649964_T/C
1	143670100	Animal QTLdb	Milk	143670241	143670245	70633	Milk phosphorus content	1_143670100_G/A
1	143670818	Animal QTLdb	Milk	143670241	143670245	70633	Milk phosphorus content	1_143670818_G/A
1	143675651	Animal QTLdb	Milk	143676437	143676441	32646	Milk C18 index	1_143675651_G/T
1	143720464	Animal QTLdb	Meat_and_Carcass	143720958	143720962	227742	Tenderness score	1_143720464_A/G
1	143723441	Animal QTLdb	Meat_and_Carcass	143722697	143722701	227726	Tenderness score	1_143723441_G/A
1	143723441	Animal QTLdb	Meat_and_Carcass	143722944	143722948	227809	Tenderness score	1_143723441_G/A
1	143733629	Animal QTLdb	Milk	143732743	143732747	111672	Milk kappa-casein percentage	1_143733629_G/T
1	143733629	Animal QTLdb	Milk	143732743	143732747	119303	Milk unglycosylated kappa-casein percentage	1_143733629_G/T
1	143783640	Animal QTLdb	Milk	143783817	143783821	70615	Milk phosphorus content	1_143783640_G/C
1	143783868	Animal QTLdb	Milk	143783817	143783821	70615	Milk phosphorus content	1_143783868_G/T
1	143822567	Animal QTLdb	Milk	143822601	143822605	70622	Milk phosphorus content	1_143822567_A/G
1	143822567	Animal QTLdb	Health	143823392	143823396	160006	Bovine respiratory disease susceptibility	1_143822567_A/G
1	144062844	Animal QTLdb	Production	144062997	144063001	131117	Average daily gain	1_144062844_C/T
1	144306299	Animal QTLdb	Milk	144306815	144306819	105990	Milk protein percentage	1_144306299_G/C
1	144313248	Animal QTLdb	Milk	144313246	144313250	111985	Milk kappa-casein percentage	1_144313248_A/G
1	144747547	Animal QTLdb	Meat_and_Carcass	144747872	144747876	227772	Tenderness score	1_144747547_A/G
1	144820071	Animal QTLdb	Milk	144819235	144819239	156028	Milk tridecylic acid content	1_144820071_C/T
1	144936752	Animal QTLdb	Milk	144937189	144937193	111414	Milk kappa-casein percentage	1_144936752_G/A
1	144937424	Animal QTLdb	Milk	144937189	144937193	111414	Milk kappa-casein percentage	1_144937424_C/T
1	144936752	Animal QTLdb	Milk	144937189	144937193	119119	Milk unglycosylated kappa-casein percentage	1_144936752_G/A
1	144937424	Animal QTLdb	Milk	144937189	144937193	119119	Milk unglycosylated kappa-casein percentage	1_144937424_C/T
1	144959683	Animal QTLdb	Milk	144960154	144960158	113070	Milk kappa-casein percentage	1_144959683_C/T
1	144975413	Animal QTLdb	Milk	144975411	144975415	113406	Milk kappa-casein percentage	1_144975413_G/A
1	145377150	Animal QTLdb	Meat_and_Carcass	145377867	145377871	231405	Marbling score	1_145377150_C/T
1	145377165	Animal QTLdb	Meat_and_Carcass	145377867	145377871	231405	Marbling score	1_145377165_A/G
1	145377168	Animal QTLdb	Meat_and_Carcass	145377867	145377871	231405	Marbling score	1_145377168_A/G
1	145377234	Animal QTLdb	Meat_and_Carcass	145377867	145377871	231405	Marbling score	1_145377234_G/T
1	145377246	Animal QTLdb	Meat_and_Carcass	145377867	145377871	231405	Marbling score	1_145377246_A/T
1	145378060	Animal QTLdb	Meat_and_Carcass	145377867	145377871	231405	Marbling score	1_145378060_T/C
1	145378125	Animal QTLdb	Meat_and_Carcass	145377867	145377871	231405	Marbling score	1_145378125_G/A
1	145423134	Animal QTLdb	Exterior	145423593	145423597	286498	White line disease	1_145423134_A/G
1	145423149	Animal QTLdb	Exterior	145423593	145423597	286498	White line disease	1_145423149_A/G
1	145423160	Animal QTLdb	Exterior	145423593	145423597	286498	White line disease	1_145423160_A/G
1	145609090	Animal QTLdb	Reproduction	145610078	145610082	172226	Interval to first estrus after calving	1_145609090_G/C
1	145816328	Animal QTLdb	Reproduction	145815332	145815336	14723	Interval from first to last insemination	1_145816328_C/T
1	145816328	Animal QTLdb	Production	145815332	145815336	66752	Body weight	1_145816328_C/T
1	145816328	Animal QTLdb	Production	145815332	145815336	66753	Body weight	1_145816328_C/T
1	145871345	Animal QTLdb	Health	145871343	145871347	157313	Somatic cell score	1_145871345_A/T
1	145871397	Animal QTLdb	Health	145871343	145871347	157313	Somatic cell score	1_145871397_A/G
1	146184819	Animal QTLdb	Milk	146185447	146185451	14913	Milk protein yield			1_146184820_T/-
1	146185866	Animal QTLdb	Milk	146185447	146185451	14913	Milk protein yield	1_146185866_G/T
1	146221171	Animal QTLdb	Milk	146220710	146220714	15761	Milk alpha-S2-casein percentage	1_146221171_A/G
1	146221624	Animal QTLdb	Milk	146220710	146220714	15761	Milk alpha-S2-casein percentage	1_146221624_A/G
1	147176179	Animal QTLdb	Milk	147176848	147176852	249509	Milk protein yield	1_147176179_T/C
1	147227145	Animal QTLdb	Milk	147226655	147226659	112641	Milk kappa-casein percentage	1_147227145_T/C
1	147227145	Animal QTLdb	Milk	147226655	147226659	119473	Milk unglycosylated kappa-casein percentage	1_147227145_T/C
1	147847456	Animal QTLdb	Production	147846733	147846737	23638	Average daily gain	1_147847456_T/C
1	147869781	Animal QTLdb	Exterior	147870287	147870291	154093	Stature	1_147869781_C/T
1	148309516	Animal QTLdb	Milk	148309126	148309130	113051	Milk kappa-casein percentage		1_148309517_-/C
1	148549705	Animal QTLdb	Reproduction	148550655	148550659	65823	sperm counts		1_148549706_-/T
1	148550657	Animal QTLdb	Reproduction	148550655	148550659	65823	sperm counts	1_148550657_G/A
1	148549705	Animal QTLdb	Reproduction	148550655	148550659	120268	sperm counts		1_148549706_-/T
1	148550657	Animal QTLdb	Reproduction	148550655	148550659	120268	sperm counts	1_148550657_G/A
1	148693973	Animal QTLdb	Meat_and_Carcass	148694672	148694676	36679	Lean meat yield	1_148693973_G/A
1	148695244	Animal QTLdb	Meat_and_Carcass	148694672	148694676	36679	Lean meat yield	1_148695244_A/G
1	149198280	Animal QTLdb	Production	149198786	149198790	123307	Length of productive life	1_149198280_C/T
1	149198382	Animal QTLdb	Production	149198786	149198790	123307	Length of productive life	1_149198382_G/A
1	149199379	Animal QTLdb	Production	149198786	149198790	123307	Length of productive life	1_149199379_G/C
1	149199379	Animal QTLdb	Production	149199508	149199512	123308	Length of productive life	1_149199379_G/C
1	149201579	Animal QTLdb	Production	149200970	149200974	123309	Length of productive life	1_149201579_C/T
1	149202045	Animal QTLdb	Production	149202630	149202634	123310	Length of productive life	1_149202045_T/C
1	149203194	Animal QTLdb	Production	149202630	149202634	123310	Length of productive life	1_149203194_G/A
1	149206860	Animal QTLdb	Production	149206041	149206045	123311	Length of productive life		1_149206861_-/AATG
1	149447422	Animal QTLdb	Production	149448255	149448259	123312	Length of productive life	1_149447422_C/T
1	149451360	Animal QTLdb	Production	149451069	149451073	123315	Length of productive life	1_149451360_A/G
1	150701399	Animal QTLdb	Milk	150701993	150701997	20134	Milk protein percentage	1_150701399_T/C
1	150701399	Animal QTLdb	Reproduction	150701993	150701997	263388	Sperm motility	1_150701399_T/C
1	150701399	Animal QTLdb	Reproduction	150701993	150701997	263394	Sperm motility	1_150701399_T/C
1	151177142	Animal QTLdb	Milk	151176403	151176407	136176	Milk fat percentage			1_151177143_G/-
1	151177142	Animal QTLdb	Milk	151176403	151176407	136177	Milk protein percentage			1_151177143_G/-
1	151177142	Animal QTLdb	Milk	151176403	151176407	136178	Milk casein percentage			1_151177143_G/-
1	151177142	Animal QTLdb	Milk	151176403	151176407	136291	Milk protein-to-fat ratio			1_151177143_G/-
1	151180325	Animal QTLdb	Reproduction	151179923	151179927	125305	Offspring number			1_151180326_TGTTT/-
1	151338133	Animal QTLdb	Production	151337471	151337475	65409	Maturity rate	1_151338133_G/A
1	151350258	Animal QTLdb	Milk	151351234	151351238	14915	Milk protein yield			1_151350259_A/-
1	151350396	Animal QTLdb	Milk	151351234	151351238	14915	Milk protein yield	1_151350396_T/C
1	151351010	Animal QTLdb	Milk	151351234	151351238	14915	Milk protein yield	1_151351010_T/C
1	151352146	Animal QTLdb	Milk	151351234	151351238	14915	Milk protein yield	1_151352146_T/C
1	152349129	Animal QTLdb	Milk	152349711	152349715	177339	Milk lactose content	1_152349129_T/C
1	152682019	Animal QTLdb	Milk	152682253	152682257	155176	Milk butyric acid content	1_152682019_G/T
1	152682019	Animal QTLdb	Milk	152682253	152682257	155301	Milk caproic acid content	1_152682019_G/T
1	152682019	Animal QTLdb	Milk	152682253	152682257	155521	Milk caprylic acid content	1_152682019_G/T
1	157385921	Animal QTLdb	Meat_and_Carcass	157386917	157386921	227850	Tenderness score			1_157385922_A/-
1	157385921	Animal QTLdb	Meat_and_Carcass	157386917	157386921	233129	Connective tissue amount			1_157385922_A/-
1	157595324	Animal QTLdb	Production	157594663	157594667	38374	Body depth	1_157595324_G/A
1	157595324	Animal QTLdb	Reproduction	157594663	157594667	38375	Calving ease	1_157595324_G/A
1	157595324	Animal QTLdb	Exterior	157594663	157594667	38376	Dairy form	1_157595324_G/A
1	157595324	Animal QTLdb	Exterior	157594663	157594667	38377	Feet and leg conformation	1_157595324_G/A
1	157595324	Animal QTLdb	Production	157594663	157594667	38378	PTA type	1_157595324_G/A
1	157595324	Animal QTLdb	Exterior	157594663	157594667	38379	Udder attachment	1_157595324_G/A
1	157595324	Animal QTLdb	Exterior	157594663	157594667	38380	Rear leg placement - rear view	1_157595324_G/A
1	157595324	Animal QTLdb	Exterior	157594663	157594667	38381	Teat placement	1_157595324_G/A
1	157595324	Animal QTLdb	Exterior	157594663	157594667	38382	Udder height	1_157595324_G/A
1	157595324	Animal QTLdb	Production	157594663	157594667	38383	Rump width	1_157595324_G/A
1	157595324	Animal QTLdb	Exterior	157594663	157594667	38384	Stature	1_157595324_G/A
1	157595324	Animal QTLdb	Exterior	157594663	157594667	38385	Strength	1_157595324_G/A
1	157595324	Animal QTLdb	Exterior	157594663	157594667	38386	Udder cleft	1_157595324_G/A
1	157595324	Animal QTLdb	Exterior	157594663	157594667	38387	Udder depth	1_157595324_G/A
10	1009634	Animal QTLdb	Milk	1010317	1010321	224495	Milk myristic acid content		10_1009635_-/G
10	1010295	Animal QTLdb	Milk	1010317	1010321	224495	Milk myristic acid content	10_1010295_C/G
10	2214095	Animal QTLdb	Reproduction	2214556	2214560	106841	Conception rate	10_2214095_C/T
10	2214095	Animal QTLdb	Milk	2214556	2214560	250831	Milk protein percentage	10_2214095_C/T
10	3758426	Animal QTLdb	Meat_and_Carcass	3758086	3758090	228482	Tenderness score	10_3758426_G/T
10	3758519	Animal QTLdb	Meat_and_Carcass	3758086	3758090	228482	Tenderness score	10_3758519_A/G
10	3758521	Animal QTLdb	Meat_and_Carcass	3758086	3758090	228482	Tenderness score	10_3758521_A/G
10	3758426	Animal QTLdb	Meat_and_Carcass	3758086	3758090	233897	Connective tissue amount	10_3758426_G/T
10	3758519	Animal QTLdb	Meat_and_Carcass	3758086	3758090	233897	Connective tissue amount	10_3758519_A/G
10	3758521	Animal QTLdb	Meat_and_Carcass	3758086	3758090	233897	Connective tissue amount	10_3758521_A/G
10	3758426	Animal QTLdb	Meat_and_Carcass	3758208	3758212	228486	Tenderness score	10_3758426_G/T
10	3758519	Animal QTLdb	Meat_and_Carcass	3758208	3758212	228486	Tenderness score	10_3758519_A/G
10	3758521	Animal QTLdb	Meat_and_Carcass	3758208	3758212	228486	Tenderness score	10_3758521_A/G
10	3758426	Animal QTLdb	Meat_and_Carcass	3758208	3758212	233901	Connective tissue amount	10_3758426_G/T
10	3758519	Animal QTLdb	Meat_and_Carcass	3758208	3758212	233901	Connective tissue amount	10_3758519_A/G
10	3758521	Animal QTLdb	Meat_and_Carcass	3758208	3758212	233901	Connective tissue amount	10_3758521_A/G
10	3758426	Animal QTLdb	Meat_and_Carcass	3758943	3758947	228495	Tenderness score	10_3758426_G/T
10	3758519	Animal QTLdb	Meat_and_Carcass	3758943	3758947	228495	Tenderness score	10_3758519_A/G
10	3758521	Animal QTLdb	Meat_and_Carcass	3758943	3758947	228495	Tenderness score	10_3758521_A/G
10	3758426	Animal QTLdb	Meat_and_Carcass	3758943	3758947	233911	Connective tissue amount	10_3758426_G/T
10	3758519	Animal QTLdb	Meat_and_Carcass	3758943	3758947	233911	Connective tissue amount	10_3758519_A/G
10	3758521	Animal QTLdb	Meat_and_Carcass	3758943	3758947	233911	Connective tissue amount	10_3758521_A/G
10	3946023	Animal QTLdb	Meat_and_Carcass	3945517	3945521	36412	Tenderness score			10_3946024_AA/-
10	3946023	Animal QTLdb	Meat_and_Carcass	3945517	3945521	36412	Tenderness score			10_3946024_AA/-
10	3946023	Animal QTLdb	Reproduction	3945517	3945521	44318	Stillbirth			10_3946024_AA/-
10	3946023	Animal QTLdb	Reproduction	3945517	3945521	44318	Stillbirth			10_3946024_AA/-
10	3946023	Animal QTLdb	Exterior	3945517	3945521	44319	Foot angle			10_3946024_AA/-
10	3946023	Animal QTLdb	Exterior	3945517	3945521	44319	Foot angle			10_3946024_AA/-
10	3946023	Animal QTLdb	Exterior	3945517	3945521	44320	Feet and leg conformation			10_3946024_AA/-
10	3946023	Animal QTLdb	Exterior	3945517	3945521	44320	Feet and leg conformation			10_3946024_AA/-
10	3946023	Animal QTLdb	Production	3945517	3945521	44321	PTA type			10_3946024_AA/-
10	3946023	Animal QTLdb	Production	3945517	3945521	44321	PTA type			10_3946024_AA/-
10	3946023	Animal QTLdb	Exterior	3945517	3945521	44322	Udder attachment			10_3946024_AA/-
10	3946023	Animal QTLdb	Exterior	3945517	3945521	44322	Udder attachment			10_3946024_AA/-
10	3946023	Animal QTLdb	Exterior	3945517	3945521	44323	Udder height			10_3946024_AA/-
10	3946023	Animal QTLdb	Exterior	3945517	3945521	44323	Udder height			10_3946024_AA/-
10	3946023	Animal QTLdb	Exterior	3945517	3945521	44324	Stature			10_3946024_AA/-
10	3946023	Animal QTLdb	Exterior	3945517	3945521	44324	Stature			10_3946024_AA/-
10	3946023	Animal QTLdb	Exterior	3945517	3945521	44325	Teat length			10_3946024_AA/-
10	3946023	Animal QTLdb	Exterior	3945517	3945521	44325	Teat length			10_3946024_AA/-
10	3946023	Animal QTLdb	Exterior	3945517	3945521	44326	Udder depth			10_3946024_AA/-
10	3946023	Animal QTLdb	Exterior	3945517	3945521	44326	Udder depth			10_3946024_AA/-
10	3946023	Animal QTLdb	Reproduction	3945517	3945521	62065	Sperm motility			10_3946024_AA/-
10	3946023	Animal QTLdb	Reproduction	3945517	3945521	62065	Sperm motility			10_3946024_AA/-
10	4301462	Animal QTLdb	Meat_and_Carcass	4301123	4301127	231991	Marbling score	10_4301462_T/C
10	4301491	Animal QTLdb	Meat_and_Carcass	4301123	4301127	231991	Marbling score	10_4301491_T/C
10	4307593	Animal QTLdb	Meat_and_Carcass	4308047	4308051	37243	Carcass weight	10_4307593_C/T
10	5085688	Animal QTLdb	Meat_and_Carcass	5086571	5086575	226222	Shear force	10_5085688_C/T
10	5086896	Animal QTLdb	Meat_and_Carcass	5086571	5086575	226222	Shear force	10_5086896_T/A
10	5232416	Animal QTLdb	Milk	5232693	5232697	119273	Milk unglycosylated kappa-casein percentage	10_5232416_A/G
10	5428220	Animal QTLdb	Meat_and_Carcass	5392944	5807684	223707	Longissimus muscle area	10_5428220_G/T
10	5431931	Animal QTLdb	Meat_and_Carcass	5392944	5807684	223707	Longissimus muscle area	10_5431931_C/G
10	5434005	Animal QTLdb	Meat_and_Carcass	5392944	5807684	223707	Longissimus muscle area	10_5434005_C/T
10	5434119	Animal QTLdb	Meat_and_Carcass	5392944	5807684	223707	Longissimus muscle area	10_5434119_A/G
10	5434170	Animal QTLdb	Meat_and_Carcass	5392944	5807684	223707	Longissimus muscle area	10_5434170_A/G
10	5434637	Animal QTLdb	Meat_and_Carcass	5392944	5807684	223707	Longissimus muscle area	10_5434637_T/C
10	5434827	Animal QTLdb	Meat_and_Carcass	5392944	5807684	223707	Longissimus muscle area	10_5434827_A/C
10	5437064	Animal QTLdb	Meat_and_Carcass	5392944	5807684	223707	Longissimus muscle area	10_5437064_G/A
10	5440432	Animal QTLdb	Meat_and_Carcass	5392944	5807684	223707	Longissimus muscle area	10_5440432_T/A
10	5440526	Animal QTLdb	Meat_and_Carcass	5392944	5807684	223707	Longissimus muscle area	10_5440526_T/C
10	5441293	Animal QTLdb	Meat_and_Carcass	5392944	5807684	223707	Longissimus muscle area	10_5441293_T/C
10	5445835	Animal QTLdb	Meat_and_Carcass	5392944	5807684	223707	Longissimus muscle area	10_5445835_G/A
10	5454948	Animal QTLdb	Meat_and_Carcass	5392944	5807684	223707	Longissimus muscle area	10_5454948_G/A
10	5467502	Animal QTLdb	Meat_and_Carcass	5392944	5807684	223707	Longissimus muscle area	10_5467502_G/A
10	5472239	Animal QTLdb	Meat_and_Carcass	5392944	5807684	223707	Longissimus muscle area	10_5472239_G/A
10	5489506	Animal QTLdb	Meat_and_Carcass	5392944	5807684	223707	Longissimus muscle area	10_5489506_A/G
10	5490455	Animal QTLdb	Meat_and_Carcass	5392944	5807684	223707	Longissimus muscle area	10_5490455_T/C
10	5490470	Animal QTLdb	Meat_and_Carcass	5392944	5807684	223707	Longissimus muscle area	10_5490470_A/G
10	5490621	Animal QTLdb	Meat_and_Carcass	5392944	5807684	223707	Longissimus muscle area	10_5490621_A/G
10	5490632	Animal QTLdb	Meat_and_Carcass	5392944	5807684	223707	Longissimus muscle area	10_5490632_T/A
10	5490663	Animal QTLdb	Meat_and_Carcass	5392944	5807684	223707	Longissimus muscle area	10_5490663_A/C
10	5491208	Animal QTLdb	Meat_and_Carcass	5392944	5807684	223707	Longissimus muscle area	10_5491208_T/C
10	5491238	Animal QTLdb	Meat_and_Carcass	5392944	5807684	223707	Longissimus muscle area	10_5491238_T/C
10	5491301	Animal QTLdb	Meat_and_Carcass	5392944	5807684	223707	Longissimus muscle area	10_5491301_C/T
10	5491393	Animal QTLdb	Meat_and_Carcass	5392944	5807684	223707	Longissimus muscle area	10_5491393_G/A
10	5491846	Animal QTLdb	Meat_and_Carcass	5392944	5807684	223707	Longissimus muscle area	10_5491846_G/A
10	5491848	Animal QTLdb	Meat_and_Carcass	5392944	5807684	223707	Longissimus muscle area	10_5491848_G/A
10	5491915	Animal QTLdb	Meat_and_Carcass	5392944	5807684	223707	Longissimus muscle area	10_5491915_G/A
10	5492263	Animal QTLdb	Meat_and_Carcass	5392944	5807684	223707	Longissimus muscle area	10_5492263_T/C
10	5492370	Animal QTLdb	Meat_and_Carcass	5392944	5807684	223707	Longissimus muscle area	10_5492370_T/C
10	5492372	Animal QTLdb	Meat_and_Carcass	5392944	5807684	223707	Longissimus muscle area	10_5492372_T/C
10	5497411	Animal QTLdb	Meat_and_Carcass	5392944	5807684	223707	Longissimus muscle area	10_5497411_T/A
10	5501458	Animal QTLdb	Meat_and_Carcass	5392944	5807684	223707	Longissimus muscle area	10_5501458_C/G
10	5504743	Animal QTLdb	Meat_and_Carcass	5392944	5807684	223707	Longissimus muscle area		10_5504744_-/A
10	5504952	Animal QTLdb	Meat_and_Carcass	5392944	5807684	223707	Longissimus muscle area	10_5504952_G/A
10	5505048	Animal QTLdb	Meat_and_Carcass	5392944	5807684	223707	Longissimus muscle area	10_5505048_G/A
10	5509082	Animal QTLdb	Meat_and_Carcass	5392944	5807684	223707	Longissimus muscle area			10_5509083_ACAC/-
10	5509107	Animal QTLdb	Meat_and_Carcass	5392944	5807684	223707	Longissimus muscle area		10_5509108_-/A
10	5509142	Animal QTLdb	Meat_and_Carcass	5392944	5807684	223707	Longissimus muscle area	10_5509142_G/A
10	5509205	Animal QTLdb	Meat_and_Carcass	5392944	5807684	223707	Longissimus muscle area	10_5509205_T/C
10	5509555	Animal QTLdb	Meat_and_Carcass	5392944	5807684	223707	Longissimus muscle area	10_5509555_T/G
10	5510555	Animal QTLdb	Meat_and_Carcass	5392944	5807684	223707	Longissimus muscle area	10_5510555_A/G
10	5511347	Animal QTLdb	Meat_and_Carcass	5392944	5807684	223707	Longissimus muscle area		10_5511348_-/TT
10	5511353	Animal QTLdb	Meat_and_Carcass	5392944	5807684	223707	Longissimus muscle area	10_5511353_T/G
10	5511487	Animal QTLdb	Meat_and_Carcass	5392944	5807684	223707	Longissimus muscle area	10_5511487_C/A
10	5511551	Animal QTLdb	Meat_and_Carcass	5392944	5807684	223707	Longissimus muscle area	10_5511551_C/T
10	5513080	Animal QTLdb	Meat_and_Carcass	5392944	5807684	223707	Longissimus muscle area	10_5513080_A/G
10	5524770	Animal QTLdb	Meat_and_Carcass	5392944	5807684	223707	Longissimus muscle area	10_5524770_C/T
10	5525122	Animal QTLdb	Meat_and_Carcass	5392944	5807684	223707	Longissimus muscle area	10_5525122_A/G
10	5525300	Animal QTLdb	Meat_and_Carcass	5392944	5807684	223707	Longissimus muscle area	10_5525300_T/C
10	5531081	Animal QTLdb	Meat_and_Carcass	5392944	5807684	223707	Longissimus muscle area	10_5531081_G/A
10	5531296	Animal QTLdb	Meat_and_Carcass	5392944	5807684	223707	Longissimus muscle area	10_5531296_C/T
10	5532183	Animal QTLdb	Meat_and_Carcass	5392944	5807684	223707	Longissimus muscle area	10_5532183_G/A
10	5536581	Animal QTLdb	Meat_and_Carcass	5392944	5807684	223707	Longissimus muscle area	10_5536581_G/A
10	5536613	Animal QTLdb	Meat_and_Carcass	5392944	5807684	223707	Longissimus muscle area	10_5536613_C/T
10	5537233	Animal QTLdb	Meat_and_Carcass	5392944	5807684	223707	Longissimus muscle area	10_5537233_C/T
10	5539045	Animal QTLdb	Meat_and_Carcass	5392944	5807684	223707	Longissimus muscle area	10_5539045_A/T
10	5543263	Animal QTLdb	Meat_and_Carcass	5392944	5807684	223707	Longissimus muscle area	10_5543263_G/T
10	5557336	Animal QTLdb	Meat_and_Carcass	5392944	5807684	223707	Longissimus muscle area	10_5557336_T/C
10	5605156	Animal QTLdb	Meat_and_Carcass	5392944	5807684	223707	Longissimus muscle area	10_5605156_T/C
10	5606034	Animal QTLdb	Meat_and_Carcass	5392944	5807684	223707	Longissimus muscle area	10_5606034_C/T
10	5606100	Animal QTLdb	Meat_and_Carcass	5392944	5807684	223707	Longissimus muscle area	10_5606100_T/C
10	5606175	Animal QTLdb	Meat_and_Carcass	5392944	5807684	223707	Longissimus muscle area		10_5606176_-/C
10	5606434	Animal QTLdb	Meat_and_Carcass	5392944	5807684	223707	Longissimus muscle area	10_5606434_T/C
10	5611571	Animal QTLdb	Meat_and_Carcass	5392944	5807684	223707	Longissimus muscle area	10_5611571_C/T
10	5614878	Animal QTLdb	Meat_and_Carcass	5392944	5807684	223707	Longissimus muscle area	10_5614878_T/G
10	5614881	Animal QTLdb	Meat_and_Carcass	5392944	5807684	223707	Longissimus muscle area	10_5614881_T/G
10	5616112	Animal QTLdb	Meat_and_Carcass	5392944	5807684	223707	Longissimus muscle area	10_5616112_G/A
10	5617016	Animal QTLdb	Meat_and_Carcass	5392944	5807684	223707	Longissimus muscle area			10_5617017_A/-
10	5619367	Animal QTLdb	Meat_and_Carcass	5392944	5807684	223707	Longissimus muscle area	10_5619367_G/C
10	5620213	Animal QTLdb	Meat_and_Carcass	5392944	5807684	223707	Longissimus muscle area	10_5620213_G/A
10	5625088	Animal QTLdb	Meat_and_Carcass	5392944	5807684	223707	Longissimus muscle area			10_5625089_T/-
10	5635254	Animal QTLdb	Meat_and_Carcass	5392944	5807684	223707	Longissimus muscle area	10_5635254_G/C
10	5635450	Animal QTLdb	Meat_and_Carcass	5392944	5807684	223707	Longissimus muscle area	10_5635450_G/T
10	5635527	Animal QTLdb	Meat_and_Carcass	5392944	5807684	223707	Longissimus muscle area	10_5635527_C/A
10	5635576	Animal QTLdb	Meat_and_Carcass	5392944	5807684	223707	Longissimus muscle area	10_5635576_C/T
10	5635628	Animal QTLdb	Meat_and_Carcass	5392944	5807684	223707	Longissimus muscle area			10_5635629_T/-
10	5635640	Animal QTLdb	Meat_and_Carcass	5392944	5807684	223707	Longissimus muscle area		10_5635641_-/G
10	5635732	Animal QTLdb	Meat_and_Carcass	5392944	5807684	223707	Longissimus muscle area	10_5635732_A/G
10	5636013	Animal QTLdb	Meat_and_Carcass	5392944	5807684	223707	Longissimus muscle area	10_5636013_T/C
10	5636018	Animal QTLdb	Meat_and_Carcass	5392944	5807684	223707	Longissimus muscle area	10_5636018_C/A
10	5636051	Animal QTLdb	Meat_and_Carcass	5392944	5807684	223707	Longissimus muscle area	10_5636051_C/T
10	5636068	Animal QTLdb	Meat_and_Carcass	5392944	5807684	223707	Longissimus muscle area	10_5636068_T/C
10	5636123	Animal QTLdb	Meat_and_Carcass	5392944	5807684	223707	Longissimus muscle area	10_5636123_T/A
10	5636149	Animal QTLdb	Meat_and_Carcass	5392944	5807684	223707	Longissimus muscle area	10_5636149_C/T
10	5636153	Animal QTLdb	Meat_and_Carcass	5392944	5807684	223707	Longissimus muscle area	10_5636153_A/C
10	5636183	Animal QTLdb	Meat_and_Carcass	5392944	5807684	223707	Longissimus muscle area	10_5636183_C/T
10	5636190	Animal QTLdb	Meat_and_Carcass	5392944	5807684	223707	Longissimus muscle area	10_5636190_T/C
10	5637355	Animal QTLdb	Meat_and_Carcass	5392944	5807684	223707	Longissimus muscle area	10_5637355_A/G
10	5637388	Animal QTLdb	Meat_and_Carcass	5392944	5807684	223707	Longissimus muscle area	10_5637388_G/A
10	5637705	Animal QTLdb	Meat_and_Carcass	5392944	5807684	223707	Longissimus muscle area	10_5637705_G/A
10	5637708	Animal QTLdb	Meat_and_Carcass	5392944	5807684	223707	Longissimus muscle area	10_5637708_G/A
10	5637767	Animal QTLdb	Meat_and_Carcass	5392944	5807684	223707	Longissimus muscle area	10_5637767_G/A
10	5637936	Animal QTLdb	Meat_and_Carcass	5392944	5807684	223707	Longissimus muscle area	10_5637936_G/A
10	5637948	Animal QTLdb	Meat_and_Carcass	5392944	5807684	223707	Longissimus muscle area	10_5637948_G/T
10	5638278	Animal QTLdb	Meat_and_Carcass	5392944	5807684	223707	Longissimus muscle area	10_5638278_G/A
10	5640164	Animal QTLdb	Meat_and_Carcass	5392944	5807684	223707	Longissimus muscle area	10_5640164_G/A
10	5640176	Animal QTLdb	Meat_and_Carcass	5392944	5807684	223707	Longissimus muscle area	10_5640176_C/T
10	5640189	Animal QTLdb	Meat_and_Carcass	5392944	5807684	223707	Longissimus muscle area	10_5640189_T/C
10	5640221	Animal QTLdb	Meat_and_Carcass	5392944	5807684	223707	Longissimus muscle area	10_5640221_G/T
10	5640253	Animal QTLdb	Meat_and_Carcass	5392944	5807684	223707	Longissimus muscle area	10_5640253_T/C
10	5641100	Animal QTLdb	Meat_and_Carcass	5392944	5807684	223707	Longissimus muscle area	10_5641100_C/T
10	5641241	Animal QTLdb	Meat_and_Carcass	5392944	5807684	223707	Longissimus muscle area	10_5641241_C/T
10	5641263	Animal QTLdb	Meat_and_Carcass	5392944	5807684	223707	Longissimus muscle area		10_5641264_-/T
10	5642090	Animal QTLdb	Meat_and_Carcass	5392944	5807684	223707	Longissimus muscle area	10_5642090_T/C
10	5642360	Animal QTLdb	Meat_and_Carcass	5392944	5807684	223707	Longissimus muscle area	10_5642360_T/G
10	5642501	Animal QTLdb	Meat_and_Carcass	5392944	5807684	223707	Longissimus muscle area	10_5642501_A/G
10	5643118	Animal QTLdb	Meat_and_Carcass	5392944	5807684	223707	Longissimus muscle area	10_5643118_G/A
10	5643452	Animal QTLdb	Meat_and_Carcass	5392944	5807684	223707	Longissimus muscle area	10_5643452_A/G
10	5643595	Animal QTLdb	Meat_and_Carcass	5392944	5807684	223707	Longissimus muscle area	10_5643595_A/C
10	5643810	Animal QTLdb	Meat_and_Carcass	5392944	5807684	223707	Longissimus muscle area	10_5643810_G/A
10	5644245	Animal QTLdb	Meat_and_Carcass	5392944	5807684	223707	Longissimus muscle area	10_5644245_G/A
10	5645649	Animal QTLdb	Meat_and_Carcass	5392944	5807684	223707	Longissimus muscle area			10_5645650_T/-
10	5645661	Animal QTLdb	Meat_and_Carcass	5392944	5807684	223707	Longissimus muscle area	10_5645661_C/A
10	5645676	Animal QTLdb	Meat_and_Carcass	5392944	5807684	223707	Longissimus muscle area		10_5645677_-/TT
10	5645784	Animal QTLdb	Meat_and_Carcass	5392944	5807684	223707	Longissimus muscle area	10_5645784_A/G
10	5646417	Animal QTLdb	Meat_and_Carcass	5392944	5807684	223707	Longissimus muscle area	10_5646417_C/A
10	5646993	Animal QTLdb	Meat_and_Carcass	5392944	5807684	223707	Longissimus muscle area	10_5646993_T/C
10	5647045	Animal QTLdb	Meat_and_Carcass	5392944	5807684	223707	Longissimus muscle area	10_5647045_T/C
10	5647078	Animal QTLdb	Meat_and_Carcass	5392944	5807684	223707	Longissimus muscle area	10_5647078_T/C
10	5647166	Animal QTLdb	Meat_and_Carcass	5392944	5807684	223707	Longissimus muscle area			10_5647167_G/-
10	5647487	Animal QTLdb	Meat_and_Carcass	5392944	5807684	223707	Longissimus muscle area			10_5647488_G/-
10	5647489	Animal QTLdb	Meat_and_Carcass	5392944	5807684	223707	Longissimus muscle area			10_5647490_AT/-
10	5652196	Animal QTLdb	Meat_and_Carcass	5392944	5807684	223707	Longissimus muscle area	10_5652196_C/T
10	5656837	Animal QTLdb	Meat_and_Carcass	5392944	5807684	223707	Longissimus muscle area	10_5656837_G/C
10	5665558	Animal QTLdb	Meat_and_Carcass	5392944	5807684	223707	Longissimus muscle area	10_5665558_T/C
10	5670825	Animal QTLdb	Meat_and_Carcass	5392944	5807684	223707	Longissimus muscle area	10_5670825_T/C
10	5671480	Animal QTLdb	Meat_and_Carcass	5392944	5807684	223707	Longissimus muscle area	10_5671480_C/T
10	5672139	Animal QTLdb	Meat_and_Carcass	5392944	5807684	223707	Longissimus muscle area	10_5672139_C/T
10	5428220	Animal QTLdb	Health	5428696	5428700	178975	Bovine tuberculosis susceptibility	10_5428220_G/T
10	5454948	Animal QTLdb	Meat_and_Carcass	5450044	5474341	223746	Longissimus muscle area	10_5454948_G/A
10	5467502	Animal QTLdb	Meat_and_Carcass	5450044	5474341	223746	Longissimus muscle area	10_5467502_G/A
10	5472239	Animal QTLdb	Meat_and_Carcass	5450044	5474341	223746	Longissimus muscle area	10_5472239_G/A
10	5614878	Animal QTLdb	Meat_and_Carcass	5613866	5674977	223747	Longissimus muscle area	10_5614878_T/G
10	5614881	Animal QTLdb	Meat_and_Carcass	5613866	5674977	223747	Longissimus muscle area	10_5614881_T/G
10	5616112	Animal QTLdb	Meat_and_Carcass	5613866	5674977	223747	Longissimus muscle area	10_5616112_G/A
10	5617016	Animal QTLdb	Meat_and_Carcass	5613866	5674977	223747	Longissimus muscle area			10_5617017_A/-
10	5619367	Animal QTLdb	Meat_and_Carcass	5613866	5674977	223747	Longissimus muscle area	10_5619367_G/C
10	5620213	Animal QTLdb	Meat_and_Carcass	5613866	5674977	223747	Longissimus muscle area	10_5620213_G/A
10	5625088	Animal QTLdb	Meat_and_Carcass	5613866	5674977	223747	Longissimus muscle area			10_5625089_T/-
10	5635254	Animal QTLdb	Meat_and_Carcass	5613866	5674977	223747	Longissimus muscle area	10_5635254_G/C
10	5635450	Animal QTLdb	Meat_and_Carcass	5613866	5674977	223747	Longissimus muscle area	10_5635450_G/T
10	5635527	Animal QTLdb	Meat_and_Carcass	5613866	5674977	223747	Longissimus muscle area	10_5635527_C/A
10	5635576	Animal QTLdb	Meat_and_Carcass	5613866	5674977	223747	Longissimus muscle area	10_5635576_C/T
10	5635628	Animal QTLdb	Meat_and_Carcass	5613866	5674977	223747	Longissimus muscle area			10_5635629_T/-
10	5635640	Animal QTLdb	Meat_and_Carcass	5613866	5674977	223747	Longissimus muscle area		10_5635641_-/G
10	5635732	Animal QTLdb	Meat_and_Carcass	5613866	5674977	223747	Longissimus muscle area	10_5635732_A/G
10	5636013	Animal QTLdb	Meat_and_Carcass	5613866	5674977	223747	Longissimus muscle area	10_5636013_T/C
10	5636018	Animal QTLdb	Meat_and_Carcass	5613866	5674977	223747	Longissimus muscle area	10_5636018_C/A
10	5636051	Animal QTLdb	Meat_and_Carcass	5613866	5674977	223747	Longissimus muscle area	10_5636051_C/T
10	5636068	Animal QTLdb	Meat_and_Carcass	5613866	5674977	223747	Longissimus muscle area	10_5636068_T/C
10	5636123	Animal QTLdb	Meat_and_Carcass	5613866	5674977	223747	Longissimus muscle area	10_5636123_T/A
10	5636149	Animal QTLdb	Meat_and_Carcass	5613866	5674977	223747	Longissimus muscle area	10_5636149_C/T
10	5636153	Animal QTLdb	Meat_and_Carcass	5613866	5674977	223747	Longissimus muscle area	10_5636153_A/C
10	5636183	Animal QTLdb	Meat_and_Carcass	5613866	5674977	223747	Longissimus muscle area	10_5636183_C/T
10	5636190	Animal QTLdb	Meat_and_Carcass	5613866	5674977	223747	Longissimus muscle area	10_5636190_T/C
10	5637355	Animal QTLdb	Meat_and_Carcass	5613866	5674977	223747	Longissimus muscle area	10_5637355_A/G
10	5637388	Animal QTLdb	Meat_and_Carcass	5613866	5674977	223747	Longissimus muscle area	10_5637388_G/A
10	5637705	Animal QTLdb	Meat_and_Carcass	5613866	5674977	223747	Longissimus muscle area	10_5637705_G/A
10	5637708	Animal QTLdb	Meat_and_Carcass	5613866	5674977	223747	Longissimus muscle area	10_5637708_G/A
10	5637767	Animal QTLdb	Meat_and_Carcass	5613866	5674977	223747	Longissimus muscle area	10_5637767_G/A
10	5637936	Animal QTLdb	Meat_and_Carcass	5613866	5674977	223747	Longissimus muscle area	10_5637936_G/A
10	5637948	Animal QTLdb	Meat_and_Carcass	5613866	5674977	223747	Longissimus muscle area	10_5637948_G/T
10	5638278	Animal QTLdb	Meat_and_Carcass	5613866	5674977	223747	Longissimus muscle area	10_5638278_G/A
10	5640164	Animal QTLdb	Meat_and_Carcass	5613866	5674977	223747	Longissimus muscle area	10_5640164_G/A
10	5640176	Animal QTLdb	Meat_and_Carcass	5613866	5674977	223747	Longissimus muscle area	10_5640176_C/T
10	5640189	Animal QTLdb	Meat_and_Carcass	5613866	5674977	223747	Longissimus muscle area	10_5640189_T/C
10	5640221	Animal QTLdb	Meat_and_Carcass	5613866	5674977	223747	Longissimus muscle area	10_5640221_G/T
10	5640253	Animal QTLdb	Meat_and_Carcass	5613866	5674977	223747	Longissimus muscle area	10_5640253_T/C
10	5641100	Animal QTLdb	Meat_and_Carcass	5613866	5674977	223747	Longissimus muscle area	10_5641100_C/T
10	5641241	Animal QTLdb	Meat_and_Carcass	5613866	5674977	223747	Longissimus muscle area	10_5641241_C/T
10	5641263	Animal QTLdb	Meat_and_Carcass	5613866	5674977	223747	Longissimus muscle area		10_5641264_-/T
10	5642090	Animal QTLdb	Meat_and_Carcass	5613866	5674977	223747	Longissimus muscle area	10_5642090_T/C
10	5642360	Animal QTLdb	Meat_and_Carcass	5613866	5674977	223747	Longissimus muscle area	10_5642360_T/G
10	5642501	Animal QTLdb	Meat_and_Carcass	5613866	5674977	223747	Longissimus muscle area	10_5642501_A/G
10	5643118	Animal QTLdb	Meat_and_Carcass	5613866	5674977	223747	Longissimus muscle area	10_5643118_G/A
10	5643452	Animal QTLdb	Meat_and_Carcass	5613866	5674977	223747	Longissimus muscle area	10_5643452_A/G
10	5643595	Animal QTLdb	Meat_and_Carcass	5613866	5674977	223747	Longissimus muscle area	10_5643595_A/C
10	5643810	Animal QTLdb	Meat_and_Carcass	5613866	5674977	223747	Longissimus muscle area	10_5643810_G/A
10	5644245	Animal QTLdb	Meat_and_Carcass	5613866	5674977	223747	Longissimus muscle area	10_5644245_G/A
10	5645649	Animal QTLdb	Meat_and_Carcass	5613866	5674977	223747	Longissimus muscle area			10_5645650_T/-
10	5645661	Animal QTLdb	Meat_and_Carcass	5613866	5674977	223747	Longissimus muscle area	10_5645661_C/A
10	5645676	Animal QTLdb	Meat_and_Carcass	5613866	5674977	223747	Longissimus muscle area		10_5645677_-/TT
10	5645784	Animal QTLdb	Meat_and_Carcass	5613866	5674977	223747	Longissimus muscle area	10_5645784_A/G
10	5646417	Animal QTLdb	Meat_and_Carcass	5613866	5674977	223747	Longissimus muscle area	10_5646417_C/A
10	5646993	Animal QTLdb	Meat_and_Carcass	5613866	5674977	223747	Longissimus muscle area	10_5646993_T/C
10	5647045	Animal QTLdb	Meat_and_Carcass	5613866	5674977	223747	Longissimus muscle area	10_5647045_T/C
10	5647078	Animal QTLdb	Meat_and_Carcass	5613866	5674977	223747	Longissimus muscle area	10_5647078_T/C
10	5647166	Animal QTLdb	Meat_and_Carcass	5613866	5674977	223747	Longissimus muscle area			10_5647167_G/-
10	5647487	Animal QTLdb	Meat_and_Carcass	5613866	5674977	223747	Longissimus muscle area			10_5647488_G/-
10	5647489	Animal QTLdb	Meat_and_Carcass	5613866	5674977	223747	Longissimus muscle area			10_5647490_AT/-
10	5652196	Animal QTLdb	Meat_and_Carcass	5613866	5674977	223747	Longissimus muscle area	10_5652196_C/T
10	5656837	Animal QTLdb	Meat_and_Carcass	5613866	5674977	223747	Longissimus muscle area	10_5656837_G/C
10	5665558	Animal QTLdb	Meat_and_Carcass	5613866	5674977	223747	Longissimus muscle area	10_5665558_T/C
10	5670825	Animal QTLdb	Meat_and_Carcass	5613866	5674977	223747	Longissimus muscle area	10_5670825_T/C
10	5671480	Animal QTLdb	Meat_and_Carcass	5613866	5674977	223747	Longissimus muscle area	10_5671480_C/T
10	5672139	Animal QTLdb	Meat_and_Carcass	5613866	5674977	223747	Longissimus muscle area	10_5672139_C/T
10	6788323	Animal QTLdb	Meat_and_Carcass	6789261	6789265	226169	Shear force		10_6788324_-/AG
10	6843458	Animal QTLdb	Meat_and_Carcass	6842630	6842634	231978	Marbling score			10_6843459_CTC/-
10	6942183	Animal QTLdb	Meat_and_Carcass	6942794	6942798	152639	Subcutaneous fat thickness	10_6942183_C/G
10	6942549	Animal QTLdb	Meat_and_Carcass	6942794	6942798	152639	Subcutaneous fat thickness		10_6942550_-/A
10	6942552	Animal QTLdb	Meat_and_Carcass	6942794	6942798	152639	Subcutaneous fat thickness			10_6942553_A/-
10	6942767	Animal QTLdb	Meat_and_Carcass	6942794	6942798	152639	Subcutaneous fat thickness	10_6942767_A/G
10	6942796	Animal QTLdb	Meat_and_Carcass	6942794	6942798	152639	Subcutaneous fat thickness	10_6942796_G/T
10	7088723	Animal QTLdb	Meat_and_Carcass	7084931	7115694	223943	Marbling score	10_7088723_T/G
10	7093356	Animal QTLdb	Meat_and_Carcass	7084931	7115694	223943	Marbling score	10_7093356_T/C
10	7097106	Animal QTLdb	Meat_and_Carcass	7084931	7115694	223943	Marbling score	10_7097106_A/C
10	7097215	Animal QTLdb	Meat_and_Carcass	7084931	7115694	223943	Marbling score	10_7097215_T/G
10	7113916	Animal QTLdb	Meat_and_Carcass	7084931	7115694	223943	Marbling score	10_7113916_C/T
10	7481434	Animal QTLdb	Meat_and_Carcass	7361671	7574347	223944	Marbling score	10_7481434_G/A
10	7494652	Animal QTLdb	Meat_and_Carcass	7361671	7574347	223944	Marbling score			10_7494653_A/-
10	7513852	Animal QTLdb	Meat_and_Carcass	7361671	7574347	223944	Marbling score	10_7513852_C/T
10	7514949	Animal QTLdb	Meat_and_Carcass	7361671	7574347	223944	Marbling score	10_7514949_C/T
10	7543025	Animal QTLdb	Meat_and_Carcass	7361671	7574347	223944	Marbling score	10_7543025_G/A
10	7543053	Animal QTLdb	Meat_and_Carcass	7361671	7574347	223944	Marbling score	10_7543053_A/G
10	7561561	Animal QTLdb	Meat_and_Carcass	7361671	7574347	223944	Marbling score	10_7561561_C/T
10	7564297	Animal QTLdb	Meat_and_Carcass	7361671	7574347	223944	Marbling score	10_7564297_T/C
10	7564317	Animal QTLdb	Meat_and_Carcass	7361671	7574347	223944	Marbling score	10_7564317_C/T
10	7723017	Animal QTLdb	Production	7723007	7723011	68141	Body weight gain	10_7723017_G/A
10	7803751	Animal QTLdb	Health	7804433	7804437	96339	Bovine tuberculosis susceptibility	10_7803751_G/A
10	7827261	Animal QTLdb	Health	7828158	7828162	96335	Bovine tuberculosis susceptibility	10_7827261_C/T
10	7886378	Animal QTLdb	Health	7886149	7886153	96336	Bovine tuberculosis susceptibility	10_7886378_C/T
10	8033587	Animal QTLdb	Meat_and_Carcass	8034171	8034175	231949	Marbling score			10_8033588_A/-
10	8323844	Animal QTLdb	Milk	8324685	8324689	70751	Milk iron content	10_8323844_A/C
10	8324656	Animal QTLdb	Milk	8324685	8324689	70751	Milk iron content	10_8324656_T/C
10	8324687	Animal QTLdb	Milk	8324685	8324689	70751	Milk iron content	10_8324687_T/C
10	8324895	Animal QTLdb	Milk	8324685	8324689	70751	Milk iron content	10_8324895_T/C
10	8430706	Animal QTLdb	Meat_and_Carcass	8431358	8431362	233965	Connective tissue amount	10_8430706_T/C
10	8431113	Animal QTLdb	Meat_and_Carcass	8431358	8431362	233965	Connective tissue amount	10_8431113_T/C
10	8431147	Animal QTLdb	Meat_and_Carcass	8431358	8431362	233965	Connective tissue amount			10_8431148_TC/-
10	8432000	Animal QTLdb	Meat_and_Carcass	8431358	8431362	233965	Connective tissue amount	10_8432000_G/A
10	8432003	Animal QTLdb	Meat_and_Carcass	8431358	8431362	233965	Connective tissue amount	10_8432003_G/T
10	8526899	Animal QTLdb	Reproduction	8527381	8527385	106843	Conception rate	10_8526899_T/C
10	8536405	Animal QTLdb	Reproduction	8537368	8537372	106844	Conception rate	10_8536405_T/C
10	8536501	Animal QTLdb	Reproduction	8537368	8537372	106844	Conception rate	10_8536501_T/C
10	8537264	Animal QTLdb	Reproduction	8537368	8537372	106844	Conception rate	10_8537264_C/G
10	8537421	Animal QTLdb	Reproduction	8537368	8537372	106844	Conception rate	10_8537421_C/T
10	8537505	Animal QTLdb	Reproduction	8537368	8537372	106844	Conception rate	10_8537505_C/T
10	8537517	Animal QTLdb	Reproduction	8537368	8537372	106844	Conception rate	10_8537517_C/A
10	8538057	Animal QTLdb	Reproduction	8537368	8537372	106844	Conception rate	10_8538057_G/C
10	8537421	Animal QTLdb	Reproduction	8538416	8538420	106845	Conception rate	10_8537421_C/T
10	8537505	Animal QTLdb	Reproduction	8538416	8538420	106845	Conception rate	10_8537505_C/T
10	8537517	Animal QTLdb	Reproduction	8538416	8538420	106845	Conception rate	10_8537517_C/A
10	8538057	Animal QTLdb	Reproduction	8538416	8538420	106845	Conception rate	10_8538057_G/C
10	8539260	Animal QTLdb	Reproduction	8538416	8538420	106845	Conception rate	10_8539260_C/A
10	8539390	Animal QTLdb	Reproduction	8538416	8538420	106845	Conception rate	10_8539390_C/T
10	8619233	Animal QTLdb	Exterior	8619789	8619793	135449	Udder depth	10_8619233_T/C
10	8619242	Animal QTLdb	Exterior	8619789	8619793	135449	Udder depth	10_8619242_T/C
10	9191332	Animal QTLdb	Health	9190342	9190346	96692	Bovine tuberculosis susceptibility	10_9191332_G/A
10	9232992	Animal QTLdb	Reproduction	9233981	9233985	57097	Pregnancy rate	10_9232992_G/A
10	9232992	Animal QTLdb	Reproduction	9233981	9233985	57146	Conception rate	10_9232992_G/A
10	9232992	Animal QTLdb	Production	9233981	9233985	57178	Length of productive life	10_9232992_G/A
10	9232992	Animal QTLdb	Production	9233981	9233985	57211	Net merit	10_9232992_G/A
10	9232992	Animal QTLdb	Reproduction	9233981	9233985	122350	Pregnancy rate	10_9232992_G/A
10	9232992	Animal QTLdb	Reproduction	9233981	9233985	122379	Conception rate	10_9232992_G/A
10	9232992	Animal QTLdb	Reproduction	9233981	9233985	122408	Conception rate	10_9232992_G/A
10	9898037	Animal QTLdb	Reproduction	9898753	9898757	177087	Conception rate	10_9898037_A/G
10	10331559	Animal QTLdb	Health	10331806	10331810	167677	Bovine tuberculosis susceptibility	10_10331559_A/G
10	10959560	Animal QTLdb	Health	10957392	11173990	223135	Anti-Mllerian hormone level	10_10959560_A/G
10	10960506	Animal QTLdb	Health	10957392	11173990	223135	Anti-Mllerian hormone level			10_10960507_ACAC/-
10	10961024	Animal QTLdb	Health	10957392	11173990	223135	Anti-Mllerian hormone level	10_10961024_T/A
10	11096851	Animal QTLdb	Health	10957392	11173990	223135	Anti-Mllerian hormone level	10_11096851_T/C
10	11096865	Animal QTLdb	Health	10957392	11173990	223135	Anti-Mllerian hormone level	10_11096865_A/G
10	11098462	Animal QTLdb	Health	10957392	11173990	223135	Anti-Mllerian hormone level	10_11098462_A/G
10	11098799	Animal QTLdb	Health	10957392	11173990	223135	Anti-Mllerian hormone level		10_11098800_-/T
10	11098850	Animal QTLdb	Health	10957392	11173990	223135	Anti-Mllerian hormone level		10_11098851_-/G
10	11098851	Animal QTLdb	Health	10957392	11173990	223135	Anti-Mllerian hormone level		10_11098852_-/G
10	11099277	Animal QTLdb	Health	10957392	11173990	223135	Anti-Mllerian hormone level	10_11099277_T/G
10	11099314	Animal QTLdb	Health	10957392	11173990	223135	Anti-Mllerian hormone level	10_11099314_G/C
10	11100970	Animal QTLdb	Health	10957392	11173990	223135	Anti-Mllerian hormone level	10_11100970_T/C
10	11101710	Animal QTLdb	Health	10957392	11173990	223135	Anti-Mllerian hormone level	10_11101710_A/G
10	11102014	Animal QTLdb	Health	10957392	11173990	223135	Anti-Mllerian hormone level	10_11102014_C/T
10	11102909	Animal QTLdb	Health	10957392	11173990	223135	Anti-Mllerian hormone level	10_11102909_T/C
10	11102917	Animal QTLdb	Health	10957392	11173990	223135	Anti-Mllerian hormone level	10_11102917_C/A
10	11103567	Animal QTLdb	Health	10957392	11173990	223135	Anti-Mllerian hormone level	10_11103567_T/C
10	11105023	Animal QTLdb	Health	10957392	11173990	223135	Anti-Mllerian hormone level	10_11105023_A/G
10	11121061	Animal QTLdb	Health	10957392	11173990	223135	Anti-Mllerian hormone level	10_11121061_T/C
10	11122296	Animal QTLdb	Health	10957392	11173990	223135	Anti-Mllerian hormone level	10_11122296_C/A
10	11126953	Animal QTLdb	Health	10957392	11173990	223135	Anti-Mllerian hormone level	10_11126953_A/C
10	11129866	Animal QTLdb	Health	10957392	11173990	223135	Anti-Mllerian hormone level	10_11129866_A/T
10	11132048	Animal QTLdb	Health	10957392	11173990	223135	Anti-Mllerian hormone level	10_11132048_T/C
10	11132309	Animal QTLdb	Health	10957392	11173990	223135	Anti-Mllerian hormone level	10_11132309_T/G
10	11132582	Animal QTLdb	Health	10957392	11173990	223135	Anti-Mllerian hormone level	10_11132582_T/G
10	11133325	Animal QTLdb	Health	10957392	11173990	223135	Anti-Mllerian hormone level	10_11133325_C/G
10	11135050	Animal QTLdb	Health	10957392	11173990	223135	Anti-Mllerian hormone level	10_11135050_G/C
10	11137753	Animal QTLdb	Health	10957392	11173990	223135	Anti-Mllerian hormone level	10_11137753_T/C
10	11139979	Animal QTLdb	Health	10957392	11173990	223135	Anti-Mllerian hormone level	10_11139979_T/C
10	11141467	Animal QTLdb	Health	10957392	11173990	223135	Anti-Mllerian hormone level	10_11141467_G/A
10	11143426	Animal QTLdb	Health	10957392	11173990	223135	Anti-Mllerian hormone level	10_11143426_T/C
10	11145179	Animal QTLdb	Health	10957392	11173990	223135	Anti-Mllerian hormone level	10_11145179_G/A
10	11145215	Animal QTLdb	Health	10957392	11173990	223135	Anti-Mllerian hormone level	10_11145215_A/C
10	11146116	Animal QTLdb	Health	10957392	11173990	223135	Anti-Mllerian hormone level	10_11146116_A/G
10	11147203	Animal QTLdb	Health	10957392	11173990	223135	Anti-Mllerian hormone level	10_11147203_A/G
10	11149719	Animal QTLdb	Health	10957392	11173990	223135	Anti-Mllerian hormone level	10_11149719_C/A
10	11149969	Animal QTLdb	Health	10957392	11173990	223135	Anti-Mllerian hormone level		10_11149970_-/C
10	11150947	Animal QTLdb	Health	10957392	11173990	223135	Anti-Mllerian hormone level	10_11150947_G/A
10	11151277	Animal QTLdb	Health	10957392	11173990	223135	Anti-Mllerian hormone level	10_11151277_T/C
10	11152227	Animal QTLdb	Health	10957392	11173990	223135	Anti-Mllerian hormone level	10_11152227_T/C
10	11152932	Animal QTLdb	Health	10957392	11173990	223135	Anti-Mllerian hormone level		10_11152933_-/AAAAA
10	11153040	Animal QTLdb	Health	10957392	11173990	223135	Anti-Mllerian hormone level	10_11153040_C/A
10	11154689	Animal QTLdb	Health	10957392	11173990	223135	Anti-Mllerian hormone level	10_11154689_C/T
10	11155036	Animal QTLdb	Health	10957392	11173990	223135	Anti-Mllerian hormone level	10_11155036_T/C
10	11155341	Animal QTLdb	Health	10957392	11173990	223135	Anti-Mllerian hormone level	10_11155341_G/A
10	11155582	Animal QTLdb	Health	10957392	11173990	223135	Anti-Mllerian hormone level	10_11155582_T/C
10	11155703	Animal QTLdb	Health	10957392	11173990	223135	Anti-Mllerian hormone level	10_11155703_G/A
10	11156424	Animal QTLdb	Health	10957392	11173990	223135	Anti-Mllerian hormone level	10_11156424_A/C
10	11156427	Animal QTLdb	Health	10957392	11173990	223135	Anti-Mllerian hormone level	10_11156427_T/A
10	11157090	Animal QTLdb	Health	10957392	11173990	223135	Anti-Mllerian hormone level	10_11157090_G/T
10	11163658	Animal QTLdb	Health	10957392	11173990	223135	Anti-Mllerian hormone level	10_11163658_C/T
10	11165855	Animal QTLdb	Health	10957392	11173990	223135	Anti-Mllerian hormone level	10_11165855_T/C
10	11165857	Animal QTLdb	Health	10957392	11173990	223135	Anti-Mllerian hormone level	10_11165857_T/C
10	11166274	Animal QTLdb	Health	10957392	11173990	223135	Anti-Mllerian hormone level	10_11166274_T/C
10	11167899	Animal QTLdb	Health	10957392	11173990	223135	Anti-Mllerian hormone level	10_11167899_A/G
10	11172420	Animal QTLdb	Health	10957392	11173990	223135	Anti-Mllerian hormone level	10_11172420_A/C
10	11137753	Animal QTLdb	Meat_and_Carcass	11137556	11137560	151816	Muscle iron content	10_11137753_T/C
10	11143426	Animal QTLdb	Milk	11142471	11142475	215355	Milk fat percentage	10_11143426_T/C
10	11673299	Animal QTLdb	Meat_and_Carcass	11674129	11674133	231968	Marbling score	10_11673299_T/C
10	11673299	Animal QTLdb	Milk	11674141	11674145	111725	Milk kappa-casein percentage	10_11673299_T/C
10	11679330	Animal QTLdb	Milk	11679935	11679939	111726	Milk kappa-casein percentage	10_11679330_C/A
10	11689497	Animal QTLdb	Milk	11689395	11689399	111728	Milk kappa-casein percentage	10_11689497_T/C
10	11689523	Animal QTLdb	Milk	11689395	11689399	111728	Milk kappa-casein percentage	10_11689523_T/C
10	11789690	Animal QTLdb	Meat_and_Carcass	11789699	11789703	226181	Shear force	10_11789690_C/T
10	12155573	Animal QTLdb	Milk	12156084	12156088	112785	Milk kappa-casein percentage	10_12155573_A/G
10	12177119	Animal QTLdb	Milk	12177246	12177250	112356	Milk kappa-casein percentage	10_12177119_A/G
10	12177614	Animal QTLdb	Milk	12177246	12177250	112356	Milk kappa-casein percentage		10_12177615_-/AAAAA
10	12177614	Animal QTLdb	Milk	12177246	12177250	112356	Milk kappa-casein percentage		10_12177615_-/AAAAA
10	12177614	Animal QTLdb	Milk	12177246	12177250	112356	Milk kappa-casein percentage		10_12177615_-/AAAAA
10	12177913	Animal QTLdb	Milk	12177246	12177250	112356	Milk kappa-casein percentage	10_12177913_A/C
10	12177119	Animal QTLdb	Milk	12177911	12177915	112357	Milk kappa-casein percentage	10_12177119_A/G
10	12177614	Animal QTLdb	Milk	12177911	12177915	112357	Milk kappa-casein percentage		10_12177615_-/AAAAA
10	12177614	Animal QTLdb	Milk	12177911	12177915	112357	Milk kappa-casein percentage		10_12177615_-/AAAAA
10	12177614	Animal QTLdb	Milk	12177911	12177915	112357	Milk kappa-casein percentage		10_12177615_-/AAAAA
10	12177913	Animal QTLdb	Milk	12177911	12177915	112357	Milk kappa-casein percentage	10_12177913_A/C
10	12721383	Animal QTLdb	Milk	12721807	12721811	70243	Milk iron content	10_12721383_G/A
10	12721809	Animal QTLdb	Milk	12721807	12721811	70243	Milk iron content	10_12721809_T/C
10	12728238	Animal QTLdb	Milk	12728236	12728240	70244	Milk iron content	10_12728238_C/A
10	12728238	Animal QTLdb	Milk	12728984	12728988	70752	Milk iron content	10_12728238_C/A
10	12729428	Animal QTLdb	Milk	12728984	12728988	70752	Milk iron content	10_12729428_A/G
10	12748406	Animal QTLdb	Milk	12748404	12748408	70862	Milk iron content	10_12748406_T/C
10	12814937	Animal QTLdb	Meat_and_Carcass	12814336	12814340	20323	Marbling score	10_12814937_G/A
10	12941769	Animal QTLdb	Health	12942270	12942274	32405	Somatic cell score	10_12941769_G/A
10	12968824	Animal QTLdb	Production	12969416	12969420	218705	Body length	10_12968824_T/C
10	12968853	Animal QTLdb	Production	12969416	12969420	218705	Body length	10_12968853_T/C
10	12969032	Animal QTLdb	Production	12969416	12969420	218705	Body length	10_12969032_T/C
10	12969043	Animal QTLdb	Production	12969416	12969420	218705	Body length	10_12969043_G/C
10	12969064	Animal QTLdb	Production	12969416	12969420	218705	Body length	10_12969064_C/T
10	12969066	Animal QTLdb	Production	12969416	12969420	218705	Body length	10_12969066_C/T
10	13376363	Animal QTLdb	Milk	13375599	13375603	168247	Milk yield	10_13376363_A/C
10	13644156	Animal QTLdb	Meat_and_Carcass	13644154	13644158	36413	Meat color	10_13644156_C/T
10	14638084	Animal QTLdb	Exterior	14638813	14638817	220043	Temperament	10_14638084_C/T
10	16365511	Animal QTLdb	Health	16366198	16366202	96328	Bovine tuberculosis susceptibility	10_16365511_C/T
10	16922353	Animal QTLdb	Milk	16923273	16923277	110730	Milk kappa-casein percentage	10_16922353_T/C
10	16923051	Animal QTLdb	Milk	16923273	16923277	110730	Milk kappa-casein percentage	10_16923051_A/C
10	16922353	Animal QTLdb	Milk	16923273	16923277	118146	Milk unglycosylated kappa-casein percentage	10_16922353_T/C
10	16923051	Animal QTLdb	Milk	16923273	16923277	118146	Milk unglycosylated kappa-casein percentage	10_16923051_A/C
10	16924446	Animal QTLdb	Milk	16924635	16924639	110369	Milk kappa-casein percentage	10_16924446_T/C
10	16924545	Animal QTLdb	Milk	16924635	16924639	110369	Milk kappa-casein percentage	10_16924545_G/A
10	16925038	Animal QTLdb	Milk	16924635	16924639	110369	Milk kappa-casein percentage	10_16925038_G/A
10	16925400	Animal QTLdb	Milk	16924635	16924639	110369	Milk kappa-casein percentage	10_16925400_C/G
[truncated: 66,956 more rows]

## Sheet: Supplementary Table S9
Table S9. Annotate QTLs within the 2 Kb interval (1 Kb upstream and 1 Kb downstream) from the candidate markers for Prototheca spp. Positive (P+) group
QTL annotation								Identified variants
Chromosome	Variant position	Database	QTL_type	Start	End	QTL ID	Trait ID	SNP	Insertion	Deletion
1	529794	Animal_QTLdb	Meat_and_Carcass	477977	601218	281728	Subcutaneous_fat_thickness	1_529794_T/C
1	1416408	Animal_QTLdb	Meat_and_Carcass	1417009	1417013	192978	Marbling_score	1_1416408_G/A
1	1417343	Animal_QTLdb	Meat_and_Carcass	1417009	1417013	192978	Marbling_score	1_1417343_T/G
1	1422093	Animal_QTLdb	Meat_and_Carcass	1421264	1421268	192985	Marbling_score			1_1422094_AA/-
1	1442130	Animal_QTLdb	Meat_and_Carcass	1442970	1442974	193013	Marbling_score	1_1442130_C/T
1	1647516	Animal_QTLdb	Meat_and_Carcass	1646927	1646931	193005	Marbling_score	1_1647516_G/C
1	1671081	Animal_QTLdb	Reproduction	1671884	1671888	107054	Conception_rate	1_1671081_G/A
1	1755195	Animal_QTLdb	Milk	1754966	1754970	34593	Milk_C14_index	1_1755195_C/T
1	1784777	Animal_QTLdb	Milk	1784775	1784779	111384	Milk_kappa-casein_percentage	1_1784777_G/A
1	1785284	Animal_QTLdb	Milk	1784775	1784779	111384	Milk_kappa-casein_percentage	1_1785284_T/C
1	1784777	Animal_QTLdb	Milk	1784775	1784779	119241	Milk_unglycosylated_kappa-casein_percentage	1_1784777_G/A
1	1785284	Animal_QTLdb	Milk	1784775	1784779	119241	Milk_unglycosylated_kappa-casein_percentage	1_1785284_T/C
1	1808970	Animal_QTLdb	Milk	1809524	1809528	111385	Milk_kappa-casein_percentage			1_1808971_A/-
1	1810213	Animal_QTLdb	Milk	1809524	1809528	111385	Milk_kappa-casein_percentage	1_1810213_T/A
1	1808970	Animal_QTLdb	Milk	1809524	1809528	119242	Milk_unglycosylated_kappa-casein_percentage			1_1808971_A/-
1	1810213	Animal_QTLdb	Milk	1809524	1809528	119242	Milk_unglycosylated_kappa-casein_percentage	1_1810213_T/A
1	1810213	Animal_QTLdb	Milk	1810537	1810541	111415	Milk_kappa-casein_percentage	1_1810213_T/A
1	1811341	Animal_QTLdb	Milk	1810537	1810541	111415	Milk_kappa-casein_percentage		1_1811342_-/GAGT
1	1811399	Animal_QTLdb	Milk	1810537	1810541	111415	Milk_kappa-casein_percentage	1_1811399_C/T
1	1814183	Animal_QTLdb	Milk	1814807	1814811	112723	Milk_kappa-casein_percentage	1_1814183_C/T
1	1831484	Animal_QTLdb	Milk	1830746	1830750	35101	Milk_C14_index		1_1831485_-/A
1	1839436	Animal_QTLdb	Milk	1839434	1839438	34982	Milk_C14_index	1_1839436_T/C
1	1841356	Animal_QTLdb	Milk	1840529	1840533	34983	Milk_C14_index	1_1841356_C/A	1_1841357_-/CAAAAAAA
1	1841356	Animal_QTLdb	Milk	1840529	1840533	34983	Milk_C14_index	1_1841356_C/A	1_1841357_-/CAAAAAAA
1	2073390	Animal_QTLdb	Health	2072802	2072806	178916	Bovine_tuberculosis_susceptibility	1_2073390_T/C
1	2547808	Animal_QTLdb	Meat_and_Carcass	2548680	2548684	224885	Shear_force	1_2547808_A/G
1	3561050	Animal_QTLdb	Reproduction	3560289	3560293	30481	Calving_index	1_3561050_C/T
1	3561180	Animal_QTLdb	Reproduction	3560289	3560293	30481	Calving_index			1_3561181_A/-
1	3959289	Animal_QTLdb	Health	3958734	3958738	14687	M._paratuberculosis_susceptibility	1_3959289_G/A
1	3959289	Animal_QTLdb	Health	3958865	3958869	14688	M._paratuberculosis_susceptibility	1_3959289_G/A
1	3959289	Animal_QTLdb	Reproduction	3958865	3958869	125260	Offspring_number	1_3959289_G/A
1	3959289	Animal_QTLdb	Meat_and_Carcass	3958910	3958914	20351	Carcass_weight	1_3959289_G/A
1	10440375	Animal_QTLdb	Reproduction	10439620	10439624	137392	Age_at_first_calving	1_10440375_G/T
1	10440375	Animal_QTLdb	Reproduction	10439620	10439624	137399	Heifer_pregnancy	1_10440375_G/T
1	10464431	Animal_QTLdb	Milk	10465388	10465392	168211	Milk_yield	1_10464431_C/T
1	10464539	Animal_QTLdb	Milk	10465388	10465392	168211	Milk_yield	1_10464539_A/G
1	10464545	Animal_QTLdb	Milk	10465388	10465392	168211	Milk_yield	1_10464545_T/C
1	10465195	Animal_QTLdb	Milk	10465388	10465392	168211	Milk_yield		1_10465196_-/G
1	10465328	Animal_QTLdb	Milk	10465388	10465392	168211	Milk_yield	1_10465328_T/C
1	20362301	Animal_QTLdb	Reproduction	20362105	20362109	38270	Calving_ease	1_20362301_T/C
1	20362302	Animal_QTLdb	Reproduction	20362105	20362109	38270	Calving_ease	1_20362302_T/C
1	20362301	Animal_QTLdb	Reproduction	20362105	20362109	38271	Pregnancy_rate	1_20362301_T/C
1	20362302	Animal_QTLdb	Reproduction	20362105	20362109	38271	Pregnancy_rate	1_20362302_T/C
1	20362301	Animal_QTLdb	Reproduction	20362105	20362109	38272	Stillbirth	1_20362301_T/C
1	20362302	Animal_QTLdb	Reproduction	20362105	20362109	38272	Stillbirth	1_20362302_T/C
1	20362301	Animal_QTLdb	Exterior	20362105	20362109	38273	Udder_attachment	1_20362301_T/C
1	20362302	Animal_QTLdb	Exterior	20362105	20362109	38273	Udder_attachment	1_20362302_T/C
1	20362301	Animal_QTLdb	Production	20362105	20362109	38274	Net_merit	1_20362301_T/C
1	20362302	Animal_QTLdb	Production	20362105	20362109	38274	Net_merit	1_20362302_T/C
1	20362301	Animal_QTLdb	Production	20362105	20362109	38275	Length_of_productive_life	1_20362301_T/C
1	20362302	Animal_QTLdb	Production	20362105	20362109	38275	Length_of_productive_life	1_20362302_T/C
1	20362301	Animal_QTLdb	Reproduction	20362105	20362109	38276	Calving_ease	1_20362301_T/C
1	20362302	Animal_QTLdb	Reproduction	20362105	20362109	38276	Calving_ease	1_20362302_T/C
1	20362301	Animal_QTLdb	Health	20362105	20362109	38277	Somatic_cell_score	1_20362301_T/C
1	20362302	Animal_QTLdb	Health	20362105	20362109	38277	Somatic_cell_score	1_20362302_T/C
1	20362301	Animal_QTLdb	Reproduction	20362105	20362109	38278	Stillbirth	1_20362301_T/C
1	20362302	Animal_QTLdb	Reproduction	20362105	20362109	38278	Stillbirth	1_20362302_T/C
1	20362301	Animal_QTLdb	Exterior	20362105	20362109	38279	Udder_depth	1_20362301_T/C
1	20362302	Animal_QTLdb	Exterior	20362105	20362109	38279	Udder_depth	1_20362302_T/C
1	20431663	Animal_QTLdb	Milk	20431619	20431623	202314	Milk_palmitic_acid_content	1_20431663_T/C
1	20498211	Animal_QTLdb	Milk	20498970	20498974	111776	Milk_kappa-casein_percentage	1_20498211_C/T
1	20501779	Animal_QTLdb	Milk	20501953	20501957	111845	Milk_kappa-casein_percentage		1_20501780_-/G
1	20501955	Animal_QTLdb	Milk	20501953	20501957	111845	Milk_kappa-casein_percentage	1_20501955_C/T
1	20667618	Animal_QTLdb	Exterior	20667932	20667936	28148	Feet_and_leg_conformation	1_20667618_T/G
1	20668745	Animal_QTLdb	Exterior	20667932	20667936	28148	Feet_and_leg_conformation	1_20668745_A/G
1	21249267	Animal_QTLdb	Health	21248339	21248343	297671	Tick_resistance			1_21249268_T/-
1	22189349	Animal_QTLdb	Milk	22189498	22189502	32266	Milk_conjugated_linoleic_acid_content	1_22189349_C/T
1	42087545	Animal_QTLdb	Milk	42088088	42088092	168580	Milk_casein_index	1_42087545_A/C
1	42088090	Animal_QTLdb	Milk	42088088	42088092	168580	Milk_casein_index	1_42088090_T/G
1	42088128	Animal_QTLdb	Milk	42088088	42088092	168580	Milk_casein_index	1_42088128_T/C
1	42089087	Animal_QTLdb	Milk	42088088	42088092	168580	Milk_casein_index	1_42089087_A/G
1	42104698	Animal_QTLdb	Milk	42104560	42104564	56836	Milk_phosphocholine_level		1_42104699_-/T
1	42796540	Animal_QTLdb	Health	42797256	42797260	300949	Granulocyte_percentage	1_42796540_T/C
1	42796546	Animal_QTLdb	Health	42797256	42797260	300949	Granulocyte_percentage	1_42796546_G/A
1	45692165	Animal_QTLdb	Milk	45692825	45692829	25383	Milk_yield	1_45692165_C/T
1	45692165	Animal_QTLdb	Milk	45692825	45692829	26123	Milk_protein_yield	1_45692165_C/T
1	45692165	Animal_QTLdb	Meat_and_Carcass	45692825	45692829	36991	Lean_meat_yield	1_45692165_C/T
1	46268504	Animal_QTLdb	Production	46267519	46267523	23622	Metabolic_body_weight	1_46268504_G/A
1	46268504	Animal_QTLdb	Milk	46267519	46267523	218637	Milk_yield	1_46268504_G/A
1	49963691	Animal_QTLdb	Health	49964339	49964343	170256	Fecal_egg_count	1_49963691_A/C
1	50332203	Animal_QTLdb	Meat_and_Carcass	50331972	50331976	152349	Longissimus_muscle_area	1_50332203_T/C
1	52391279	Animal_QTLdb	Milk	52391000	52391004	115056	Milk_glycosylated_kappa-casein_percentage		1_52391280_-/A
1	52620316	Animal_QTLdb	Milk	52620929	52620933	218638	Milk_yield		1_52620317_-/A
1	52620857	Animal_QTLdb	Milk	52620929	52620933	218638	Milk_yield	1_52620857_A/G
1	57302642	Animal_QTLdb	Reproduction	57303558	57303562	106763	Conception_rate	1_57302642_A/G
1	57302653	Animal_QTLdb	Reproduction	57303558	57303562	106763	Conception_rate	1_57302653_A/T
1	57308659	Animal_QTLdb	Milk	57309253	57309257	32267	Milk_conjugated_linoleic_acid_content	1_57308659_T/C
1	57308696	Animal_QTLdb	Milk	57309253	57309257	32267	Milk_conjugated_linoleic_acid_content	1_57308696_T/C
1	57309493	Animal_QTLdb	Milk	57309253	57309257	32267	Milk_conjugated_linoleic_acid_content		1_57309494_-/A
1	57354336	Animal_QTLdb	Reproduction	57354784	57354788	106764	Conception_rate			1_57354337_TT/-
1	57354927	Animal_QTLdb	Reproduction	57354784	57354788	106764	Conception_rate	1_57354927_C/T
1	57355073	Animal_QTLdb	Reproduction	57354784	57354788	106764	Conception_rate	1_57355073_C/T
1	57355575	Animal_QTLdb	Reproduction	57354784	57354788	106764	Conception_rate	1_57355575_G/A
1	57355583	Animal_QTLdb	Reproduction	57354784	57354788	106764	Conception_rate	1_57355583_C/T
1	57437619	Animal_QTLdb	Meat_and_Carcass	57437180	57437184	224876	Shear_force	1_57437619_A/G
1	57469943	Animal_QTLdb	Meat_and_Carcass	57469039	57469043	224894	Shear_force	1_57469943_T/C
1	57469948	Animal_QTLdb	Meat_and_Carcass	57469039	57469043	224894	Shear_force	1_57469948_T/C
1	57469951	Animal_QTLdb	Meat_and_Carcass	57469039	57469043	224894	Shear_force			1_57469952_G/-
1	57469957	Animal_QTLdb	Meat_and_Carcass	57469039	57469043	224894	Shear_force	1_57469957_A/C
1	57469970	Animal_QTLdb	Meat_and_Carcass	57469039	57469043	224894	Shear_force	1_57469970_A/G
1	57469994	Animal_QTLdb	Meat_and_Carcass	57469039	57469043	224894	Shear_force	1_57469994_C/T
1	57469996	Animal_QTLdb	Meat_and_Carcass	57469039	57469043	224894	Shear_force		1_57469997_-/G
1	57469998	Animal_QTLdb	Meat_and_Carcass	57469039	57469043	224894	Shear_force	1_57469998_T/A
1	57469999	Animal_QTLdb	Meat_and_Carcass	57469039	57469043	224894	Shear_force			1_57470000_A/-
1	57470018	Animal_QTLdb	Meat_and_Carcass	57469039	57469043	224894	Shear_force	1_57470018_C/A
1	57672984	Animal_QTLdb	Milk	57673183	57673187	108819	Milk_beta-lactoglobulin_percentage	1_57672984_G/A
1	57757313	Animal_QTLdb	Milk	57757425	57757429	108860	Milk_beta-lactoglobulin_percentage			1_57757314_T/-
1	57847239	Animal_QTLdb	Health	57847700	57847704	32365	Somatic_cell_score	1_57847239_C/T
1	57847980	Animal_QTLdb	Health	57847700	57847704	32365	Somatic_cell_score		1_57847981_-/AAA	1_57847981_A/-
1	57847980	Animal_QTLdb	Health	57847700	57847704	32365	Somatic_cell_score		1_57847981_-/AAA	1_57847981_A/-
1	58746875	Animal_QTLdb	Reproduction	58747689	58747693	287113	Calving_interval	1_58746875_G/A
1	58964354	Animal_QTLdb	Meat_and_Carcass	58965349	58965353	36844	Lean_meat_yield			1_58964355_G/-
1	58964355	Animal_QTLdb	Meat_and_Carcass	58965349	58965353	36844	Lean_meat_yield			1_58964356_G/-
1	58966213	Animal_QTLdb	Meat_and_Carcass	58965349	58965353	36844	Lean_meat_yield	1_58966213_T/C
1	59065200	Animal_QTLdb	Reproduction	59065198	59065202	176341	Conception_rate	1_59065200_T/C
1	59167725	Animal_QTLdb	Health	59167722	59167726	169893	M._paratuberculosis_susceptibility			1_59167726_AAA/-
1	59686279	Animal_QTLdb	Health	59686993	59686997	106144	Bovine_leukemia_virus_susceptibility	1_59686279_T/A
1	59686712	Animal_QTLdb	Health	59686993	59686997	106144	Bovine_leukemia_virus_susceptibility	1_59686712_G/T
1	59686279	Animal_QTLdb	Reproduction	59686993	59686997	173347	Pregnancy_rate	1_59686279_T/A
1	59686712	Animal_QTLdb	Reproduction	59686993	59686997	173347	Pregnancy_rate	1_59686712_G/T
1	64258987	Animal_QTLdb	Health	64257996	64258000	178926	Bovine_tuberculosis_susceptibility	1_64258987_T/A
1	64426299	Animal_QTLdb	Reproduction	64426297	64426301	173352	Pregnancy_rate	1_64426299_C/T
1	64426299	Animal_QTLdb	Reproduction	64426297	64426301	176320	Conception_rate	1_64426299_C/T
1	64461741	Animal_QTLdb	Reproduction	64462469	64462473	212434	Inseminations_per_conception	1_64461741_T/G
1	64478526	Animal_QTLdb	Meat_and_Carcass	64473854	64857875	224083	Subcutaneous_fat_thickness	1_64478526_G/A
1	64489551	Animal_QTLdb	Meat_and_Carcass	64473854	64857875	224083	Subcutaneous_fat_thickness	1_64489551_T/C
1	64507383	Animal_QTLdb	Meat_and_Carcass	64473854	64857875	224083	Subcutaneous_fat_thickness	1_64507383_T/A
1	64508288	Animal_QTLdb	Meat_and_Carcass	64473854	64857875	224083	Subcutaneous_fat_thickness	1_64508288_A/G
1	64510325	Animal_QTLdb	Meat_and_Carcass	64473854	64857875	224083	Subcutaneous_fat_thickness	1_64510325_C/T
1	64512754	Animal_QTLdb	Meat_and_Carcass	64473854	64857875	224083	Subcutaneous_fat_thickness	1_64512754_A/C
1	64514918	Animal_QTLdb	Meat_and_Carcass	64473854	64857875	224083	Subcutaneous_fat_thickness	1_64514918_G/T
1	64524411	Animal_QTLdb	Meat_and_Carcass	64473854	64857875	224083	Subcutaneous_fat_thickness	1_64524411_C/T
1	64527662	Animal_QTLdb	Meat_and_Carcass	64473854	64857875	224083	Subcutaneous_fat_thickness	1_64527662_G/A
1	64528776	Animal_QTLdb	Meat_and_Carcass	64473854	64857875	224083	Subcutaneous_fat_thickness	1_64528776_A/G
1	64530698	Animal_QTLdb	Meat_and_Carcass	64473854	64857875	224083	Subcutaneous_fat_thickness	1_64530698_C/T
1	64530700	Animal_QTLdb	Meat_and_Carcass	64473854	64857875	224083	Subcutaneous_fat_thickness	1_64530700_T/C
1	64530750	Animal_QTLdb	Meat_and_Carcass	64473854	64857875	224083	Subcutaneous_fat_thickness	1_64530750_A/G
1	64534726	Animal_QTLdb	Meat_and_Carcass	64473854	64857875	224083	Subcutaneous_fat_thickness	1_64534726_A/G
1	64534732	Animal_QTLdb	Meat_and_Carcass	64473854	64857875	224083	Subcutaneous_fat_thickness	1_64534732_T/G
1	64539076	Animal_QTLdb	Meat_and_Carcass	64473854	64857875	224083	Subcutaneous_fat_thickness	1_64539076_G/T
1	64540137	Animal_QTLdb	Meat_and_Carcass	64473854	64857875	224083	Subcutaneous_fat_thickness		1_64540138_-/A
1	64540313	Animal_QTLdb	Meat_and_Carcass	64473854	64857875	224083	Subcutaneous_fat_thickness	1_64540313_A/G
1	64540486	Animal_QTLdb	Meat_and_Carcass	64473854	64857875	224083	Subcutaneous_fat_thickness	1_64540486_G/A
1	64540532	Animal_QTLdb	Meat_and_Carcass	64473854	64857875	224083	Subcutaneous_fat_thickness	1_64540532_G/A
1	64540557	Animal_QTLdb	Meat_and_Carcass	64473854	64857875	224083	Subcutaneous_fat_thickness	1_64540557_C/T
1	64540614	Animal_QTLdb	Meat_and_Carcass	64473854	64857875	224083	Subcutaneous_fat_thickness	1_64540614_A/G
1	64540668	Animal_QTLdb	Meat_and_Carcass	64473854	64857875	224083	Subcutaneous_fat_thickness	1_64540668_G/A
1	64540673	Animal_QTLdb	Meat_and_Carcass	64473854	64857875	224083	Subcutaneous_fat_thickness	1_64540673_C/T
1	64540896	Animal_QTLdb	Meat_and_Carcass	64473854	64857875	224083	Subcutaneous_fat_thickness	1_64540896_G/A
1	64541144	Animal_QTLdb	Meat_and_Carcass	64473854	64857875	224083	Subcutaneous_fat_thickness	1_64541144_C/T
1	64541147	Animal_QTLdb	Meat_and_Carcass	64473854	64857875	224083	Subcutaneous_fat_thickness	1_64541147_G/A
1	64541412	Animal_QTLdb	Meat_and_Carcass	64473854	64857875	224083	Subcutaneous_fat_thickness	1_64541412_G/T
1	64541680	Animal_QTLdb	Meat_and_Carcass	64473854	64857875	224083	Subcutaneous_fat_thickness			1_64541681_CACA/-
1	64542363	Animal_QTLdb	Meat_and_Carcass	64473854	64857875	224083	Subcutaneous_fat_thickness	1_64542363_C/T
1	64542789	Animal_QTLdb	Meat_and_Carcass	64473854	64857875	224083	Subcutaneous_fat_thickness	1_64542789_C/T
1	64543105	Animal_QTLdb	Meat_and_Carcass	64473854	64857875	224083	Subcutaneous_fat_thickness	1_64543105_T/C
1	64543984	Animal_QTLdb	Meat_and_Carcass	64473854	64857875	224083	Subcutaneous_fat_thickness	1_64543984_G/T
1	64544447	Animal_QTLdb	Meat_and_Carcass	64473854	64857875	224083	Subcutaneous_fat_thickness	1_64544447_C/T
1	64544679	Animal_QTLdb	Meat_and_Carcass	64473854	64857875	224083	Subcutaneous_fat_thickness	1_64544679_C/A
1	64545083	Animal_QTLdb	Meat_and_Carcass	64473854	64857875	224083	Subcutaneous_fat_thickness	1_64545083_C/T
1	64546717	Animal_QTLdb	Meat_and_Carcass	64473854	64857875	224083	Subcutaneous_fat_thickness	1_64546717_C/T
1	64546927	Animal_QTLdb	Meat_and_Carcass	64473854	64857875	224083	Subcutaneous_fat_thickness	1_64546927_G/A
1	64546948	Animal_QTLdb	Meat_and_Carcass	64473854	64857875	224083	Subcutaneous_fat_thickness	1_64546948_T/G
1	64547903	Animal_QTLdb	Meat_and_Carcass	64473854	64857875	224083	Subcutaneous_fat_thickness	1_64547903_A/G
1	64549585	Animal_QTLdb	Meat_and_Carcass	64473854	64857875	224083	Subcutaneous_fat_thickness		1_64549586_-/A	1_64549586_A/-
1	64549585	Animal_QTLdb	Meat_and_Carcass	64473854	64857875	224083	Subcutaneous_fat_thickness		1_64549586_-/A	1_64549586_A/-
1	64549873	Animal_QTLdb	Meat_and_Carcass	64473854	64857875	224083	Subcutaneous_fat_thickness	1_64549873_A/G
1	64552249	Animal_QTLdb	Meat_and_Carcass	64473854	64857875	224083	Subcutaneous_fat_thickness	1_64552249_T/G
1	64552297	Animal_QTLdb	Meat_and_Carcass	64473854	64857875	224083	Subcutaneous_fat_thickness	1_64552297_T/C
1	64552332	Animal_QTLdb	Meat_and_Carcass	64473854	64857875	224083	Subcutaneous_fat_thickness	1_64552332_A/G
1	64552956	Animal_QTLdb	Meat_and_Carcass	64473854	64857875	224083	Subcutaneous_fat_thickness	1_64552956_T/A
1	64552977	Animal_QTLdb	Meat_and_Carcass	64473854	64857875	224083	Subcutaneous_fat_thickness	1_64552977_G/A
1	64552991	Animal_QTLdb	Meat_and_Carcass	64473854	64857875	224083	Subcutaneous_fat_thickness	1_64552991_T/A
1	64553038	Animal_QTLdb	Meat_and_Carcass	64473854	64857875	224083	Subcutaneous_fat_thickness	1_64553038_C/T
1	64553052	Animal_QTLdb	Meat_and_Carcass	64473854	64857875	224083	Subcutaneous_fat_thickness	1_64553052_C/T
1	64553221	Animal_QTLdb	Meat_and_Carcass	64473854	64857875	224083	Subcutaneous_fat_thickness	1_64553221_A/G
1	64556414	Animal_QTLdb	Meat_and_Carcass	64473854	64857875	224083	Subcutaneous_fat_thickness			1_64556415_A/-
1	64560762	Animal_QTLdb	Meat_and_Carcass	64473854	64857875	224083	Subcutaneous_fat_thickness	1_64560762_C/T
1	64565157	Animal_QTLdb	Meat_and_Carcass	64473854	64857875	224083	Subcutaneous_fat_thickness		1_64565158_-/A
1	64565519	Animal_QTLdb	Meat_and_Carcass	64473854	64857875	224083	Subcutaneous_fat_thickness	1_64565519_C/T
1	64565844	Animal_QTLdb	Meat_and_Carcass	64473854	64857875	224083	Subcutaneous_fat_thickness			1_64565845_TG/-
1	64565928	Animal_QTLdb	Meat_and_Carcass	64473854	64857875	224083	Subcutaneous_fat_thickness	1_64565928_T/C
1	64570476	Animal_QTLdb	Meat_and_Carcass	64473854	64857875	224083	Subcutaneous_fat_thickness	1_64570476_A/G
1	64570479	Animal_QTLdb	Meat_and_Carcass	64473854	64857875	224083	Subcutaneous_fat_thickness	1_64570479_A/C
1	64572455	Animal_QTLdb	Meat_and_Carcass	64473854	64857875	224083	Subcutaneous_fat_thickness	1_64572455_G/A
1	64575529	Animal_QTLdb	Meat_and_Carcass	64473854	64857875	224083	Subcutaneous_fat_thickness	1_64575529_A/G
1	64575554	Animal_QTLdb	Meat_and_Carcass	64473854	64857875	224083	Subcutaneous_fat_thickness	1_64575554_G/A
1	64575565	Animal_QTLdb	Meat_and_Carcass	64473854	64857875	224083	Subcutaneous_fat_thickness	1_64575565_A/C
1	64575569	Animal_QTLdb	Meat_and_Carcass	64473854	64857875	224083	Subcutaneous_fat_thickness	1_64575569_A/G
1	64578330	Animal_QTLdb	Meat_and_Carcass	64473854	64857875	224083	Subcutaneous_fat_thickness	1_64578330_C/T
1	64584336	Animal_QTLdb	Meat_and_Carcass	64473854	64857875	224083	Subcutaneous_fat_thickness		1_64584337_-/T
1	64632168	Animal_QTLdb	Meat_and_Carcass	64473854	64857875	224083	Subcutaneous_fat_thickness		1_64632169_-/A
1	64668472	Animal_QTLdb	Meat_and_Carcass	64473854	64857875	224083	Subcutaneous_fat_thickness		1_64668473_-/T
1	64669822	Animal_QTLdb	Meat_and_Carcass	64473854	64857875	224083	Subcutaneous_fat_thickness	1_64669822_G/A
1	64673906	Animal_QTLdb	Meat_and_Carcass	64473854	64857875	224083	Subcutaneous_fat_thickness	1_64673906_A/G
1	64686334	Animal_QTLdb	Meat_and_Carcass	64473854	64857875	224083	Subcutaneous_fat_thickness	1_64686334_C/A
1	64704846	Animal_QTLdb	Meat_and_Carcass	64473854	64857875	224083	Subcutaneous_fat_thickness	1_64704846_T/C
1	64704858	Animal_QTLdb	Meat_and_Carcass	64473854	64857875	224083	Subcutaneous_fat_thickness			1_64704859_G/-
1	64704859	Animal_QTLdb	Meat_and_Carcass	64473854	64857875	224083	Subcutaneous_fat_thickness	1_64704859_G/C
1	64708330	Animal_QTLdb	Meat_and_Carcass	64473854	64857875	224083	Subcutaneous_fat_thickness	1_64708330_T/C
1	64720185	Animal_QTLdb	Meat_and_Carcass	64473854	64857875	224083	Subcutaneous_fat_thickness	1_64720185_T/C
1	64748490	Animal_QTLdb	Meat_and_Carcass	64473854	64857875	224083	Subcutaneous_fat_thickness	1_64748490_C/T
1	64783845	Animal_QTLdb	Meat_and_Carcass	64473854	64857875	224083	Subcutaneous_fat_thickness	1_64783845_A/G
1	64786656	Animal_QTLdb	Meat_and_Carcass	64473854	64857875	224083	Subcutaneous_fat_thickness		1_64786657_-/A
1	64815357	Animal_QTLdb	Meat_and_Carcass	64473854	64857875	224083	Subcutaneous_fat_thickness	1_64815357_T/C
1	64852434	Animal_QTLdb	Meat_and_Carcass	64473854	64857875	224083	Subcutaneous_fat_thickness	1_64852434_A/G
1	64527662	Animal_QTLdb	Reproduction	64527660	64527664	65820	Sperm_concentration	1_64527662_G/A
1	64527662	Animal_QTLdb	Reproduction	64527660	64527664	120265	Sperm_concentration	1_64527662_G/A
1	64889449	Animal_QTLdb	Health	64865063	65123147	223134	Anti-Mllerian_hormone_level	1_64889449_A/G
1	64889493	Animal_QTLdb	Health	64865063	65123147	223134	Anti-Mllerian_hormone_level	1_64889493_A/G
1	64903962	Animal_QTLdb	Health	64865063	65123147	223134	Anti-Mllerian_hormone_level		1_64903963_-/G
1	64903969	Animal_QTLdb	Health	64865063	65123147	223134	Anti-Mllerian_hormone_level	1_64903969_T/A
1	65081566	Animal_QTLdb	Health	64865063	65123147	223134	Anti-Mllerian_hormone_level		1_65081567_-/AA
1	65081962	Animal_QTLdb	Health	64865063	65123147	223134	Anti-Mllerian_hormone_level	1_65081962_A/C
1	65090704	Animal_QTLdb	Health	64865063	65123147	223134	Anti-Mllerian_hormone_level	1_65090704_C/G
1	65081566	Animal_QTLdb	Reproduction	64905320	65192584	223141	Antral_follicle_number		1_65081567_-/AA
1	65081962	Animal_QTLdb	Reproduction	64905320	65192584	223141	Antral_follicle_number	1_65081962_A/C
1	65090704	Animal_QTLdb	Reproduction	64905320	65192584	223141	Antral_follicle_number	1_65090704_C/G
1	65843659	Animal_QTLdb	Reproduction	65844064	65844068	173353	Pregnancy_rate	1_65843659_C/T
1	65843765	Animal_QTLdb	Reproduction	65844064	65844068	173353	Pregnancy_rate	1_65843765_G/A
1	65843776	Animal_QTLdb	Reproduction	65844064	65844068	173353	Pregnancy_rate	1_65843776_A/C
1	65844211	Animal_QTLdb	Reproduction	65844064	65844068	173353	Pregnancy_rate	1_65844211_A/T
1	65844917	Animal_QTLdb	Reproduction	65844064	65844068	173353	Pregnancy_rate	1_65844917_T/C
1	66132802	Animal_QTLdb	Milk	66133171	66133175	69733	Milk_zinc_content	1_66132802_G/A
1	66188904	Animal_QTLdb	Reproduction	66188902	66188906	173355	Pregnancy_rate	1_66188904_C/T
1	66188972	Animal_QTLdb	Reproduction	66188902	66188906	173355	Pregnancy_rate	1_66188972_T/C
1	66365274	Animal_QTLdb	Milk	66364952	66364956	70079	Milk_zinc_content	1_66365274_C/T
1	66365274	Animal_QTLdb	Reproduction	66364952	66364956	173356	Pregnancy_rate	1_66365274_C/T
1	66365274	Animal_QTLdb	Reproduction	66364952	66364956	176347	Conception_rate	1_66365274_C/T
1	66483815	Animal_QTLdb	Reproduction	66483813	66483817	176325	Conception_rate	1_66483815_A/G
1	66483901	Animal_QTLdb	Reproduction	66483813	66483817	176325	Conception_rate	1_66483901_C/G
1	66484742	Animal_QTLdb	Reproduction	66483813	66483817	176325	Conception_rate	1_66484742_G/A
1	66611526	Animal_QTLdb	Production	66612164	66612168	165030	Methane_production	1_66611526_G/A
1	66611702	Animal_QTLdb	Production	66612164	66612168	165030	Methane_production	1_66611702_G/A
1	66611706	Animal_QTLdb	Production	66612164	66612168	165030	Methane_production	1_66611706_T/G
1	66611526	Animal_QTLdb	Reproduction	66612164	66612168	173358	Pregnancy_rate	1_66611526_G/A
1	66611702	Animal_QTLdb	Reproduction	66612164	66612168	173358	Pregnancy_rate	1_66611702_G/A
1	66611706	Animal_QTLdb	Reproduction	66612164	66612168	173358	Pregnancy_rate	1_66611706_T/G
1	67231453	Animal_QTLdb	Milk	67230671	67230675	63507	Milk_C18_index	1_67231453_C/T
1	67354661	Animal_QTLdb	Milk	67353761	67353765	63554	Milk_C18_index	1_67354661_G/A
1	67909529	Animal_QTLdb	Health	67909002	67909006	159988	Bovine_respiratory_disease_susceptibility			1_67909530_T/-
1	67909532	Animal_QTLdb	Health	67909002	67909006	159988	Bovine_respiratory_disease_susceptibility	1_67909532_T/C
1	68286015	Animal_QTLdb	Reproduction	68286352	68286356	65937	Pregnancy_rate	1_68286015_T/C
1	68286015	Animal_QTLdb	Reproduction	68286352	68286356	65990	Age_at_puberty	1_68286015_T/C
1	69132467	Animal_QTLdb	Milk	69131711	69131715	223350	Milk_protein_yield	1_69132467_G/T
1	69187503	Animal_QTLdb	Reproduction	69188244	69188248	176669	First_service_conception	1_69187503_C/G
1	69187503	Animal_QTLdb	Reproduction	69188244	69188248	176904	Conception_rate	1_69187503_C/G
1	69207650	Animal_QTLdb	Milk	69207568	69207572	125114	Milk_yield	1_69207650_G/A
1	69208289	Animal_QTLdb	Milk	69207568	69207572	125114	Milk_yield	1_69208289_A/C
1	69207650	Animal_QTLdb	Milk	69207568	69207572	125135	Milk_protein_yield	1_69207650_G/A
1	69208289	Animal_QTLdb	Milk	69207568	69207572	125135	Milk_protein_yield	1_69208289_A/C
1	69207650	Animal_QTLdb	Milk	69207568	69207572	125152	Milk_fat_yield	1_69207650_G/A
1	69208289	Animal_QTLdb	Milk	69207568	69207572	125152	Milk_fat_yield	1_69208289_A/C
1	69207650	Animal_QTLdb	Milk	69207568	69207572	125207	Lactation_persistency	1_69207650_G/A
1	69208289	Animal_QTLdb	Milk	69207568	69207572	125207	Lactation_persistency	1_69208289_A/C
1	69223255	Animal_QTLdb	Health	69223749	69223753	159989	Bovine_respiratory_disease_susceptibility	1_69223255_T/C
1	69251188	Animal_QTLdb	Meat_and_Carcass	69251514	69251518	231423	Marbling_score	1_69251188_G/T
1	69261661	Animal_QTLdb	Reproduction	69262268	69262272	176327	Conception_rate	1_69261661_G/C
1	69261908	Animal_QTLdb	Reproduction	69262268	69262272	176327	Conception_rate		1_69261909_-/G
1	69488001	Animal_QTLdb	Production	69487630	69487634	287297	Rump_length	1_69488001_A/G
1	70218370	Animal_QTLdb	Health	70219315	70219319	96147	Bovine_tuberculosis_susceptibility	1_70218370_C/T
1	70219295	Animal_QTLdb	Health	70219315	70219319	96147	Bovine_tuberculosis_susceptibility	1_70219295_G/A
1	70763176	Animal_QTLdb	Health	70763512	70763516	238543	Somatic_cell_score			1_70763177_A/-
1	70919058	Animal_QTLdb	Meat_and_Carcass	70919413	70919417	231391	Marbling_score			1_70919059_C/-
1	70974242	Animal_QTLdb	Reproduction	70973827	70973831	173362	Pregnancy_rate	1_70974242_A/T
1	70974242	Animal_QTLdb	Reproduction	70973827	70973831	176340	Conception_rate	1_70974242_A/T
1	71411494	Animal_QTLdb	Reproduction	71411176	71411180	173366	Pregnancy_rate			1_71411495_TCT/-
1	71412043	Animal_QTLdb	Reproduction	71411176	71411180	173366	Pregnancy_rate	1_71412043_G/A
1	71721024	Animal_QTLdb	Production	71720754	71720758	130969	Residual_feed_intake	1_71721024_T/C
1	71721076	Animal_QTLdb	Production	71720754	71720758	130969	Residual_feed_intake	1_71721076_T/C
1	72329645	Animal_QTLdb	Production	72330575	72330579	23626	Body_weight	1_72329645_G/C
1	72474707	Animal_QTLdb	Health	72474461	72474465	178928	Bovine_tuberculosis_susceptibility	1_72474707_A/G
1	72880558	Animal_QTLdb	Reproduction	72880874	72880878	173369	Pregnancy_rate		1_72880559_-/T
1	72880558	Animal_QTLdb	Reproduction	72880874	72880878	176336	Conception_rate		1_72880559_-/T
1	72908688	Animal_QTLdb	Meat_and_Carcass	72908353	72908357	231381	Marbling_score	1_72908688_A/G
1	73059749	Animal_QTLdb	Meat_and_Carcass	73059745	73059749	224945	Shear_force		1_73059750_-/A
1	73754372	Animal_QTLdb	Milk	73754034	73754038	110583	Milk_kappa-casein_percentage	1_73754372_G/A
1	73754433	Animal_QTLdb	Milk	73754034	73754038	110583	Milk_kappa-casein_percentage	1_73754433_T/A
1	73754372	Animal_QTLdb	Milk	73754034	73754038	118700	Milk_unglycosylated_kappa-casein_percentage	1_73754372_G/A
1	73754433	Animal_QTLdb	Milk	73754034	73754038	118700	Milk_unglycosylated_kappa-casein_percentage	1_73754433_T/A
1	74649749	Animal_QTLdb	Milk	74649573	74649577	250225	Milk_protein_percentage	1_74649749_T/C
1	74682236	Animal_QTLdb	Milk	74682085	74682089	250234	Milk_protein_percentage		1_74682237_-/TT
1	74689869	Animal_QTLdb	Milk	74688957	74688961	250240	Milk_protein_percentage			1_74689870_A/-
1	74689869	Animal_QTLdb	Milk	74688983	74688987	112210	Milk_kappa-casein_percentage			1_74689870_A/-
1	74689869	Animal_QTLdb	Milk	74688983	74688987	119162	Milk_unglycosylated_kappa-casein_percentage			1_74689870_A/-
1	74714978	Animal_QTLdb	Milk	74714104	74714108	112213	Milk_kappa-casein_percentage			1_74714979_T/-
1	74714978	Animal_QTLdb	Milk	74714104	74714108	119165	Milk_unglycosylated_kappa-casein_percentage			1_74714979_T/-
1	75912379	Animal_QTLdb	Meat_and_Carcass	75913258	75913262	233197	Connective_tissue_amount	1_75912379_C/T
1	75913442	Animal_QTLdb	Meat_and_Carcass	75913258	75913262	233197	Connective_tissue_amount		1_75913443_-/ACA
1	76630299	Animal_QTLdb	Milk	76630685	76630689	119188	Milk_unglycosylated_kappa-casein_percentage	1_76630299_C/T
1	76994532	Animal_QTLdb	Milk	76994530	76994534	118943	Milk_unglycosylated_kappa-casein_percentage	1_76994532_G/A
1	77465138	Animal_QTLdb	Meat_and_Carcass	77464628	77464632	24645	Subcutaneous_fat_thickness	1_77465138_C/T
1	78942041	Animal_QTLdb	Milk	78942563	78942567	113168	Milk_kappa-casein_percentage		1_78942042_-/A
1	78942041	Animal_QTLdb	Milk	78942563	78942567	118394	Milk_unglycosylated_kappa-casein_percentage		1_78942042_-/A
1	79015445	Animal_QTLdb	Milk	79015802	79015806	111852	Milk_kappa-casein_percentage		1_79015446_-/AAA
1	79015445	Animal_QTLdb	Milk	79015802	79015806	111852	Milk_kappa-casein_percentage		1_79015446_-/AAA
1	79015445	Animal_QTLdb	Milk	79015802	79015806	118882	Milk_unglycosylated_kappa-casein_percentage		1_79015446_-/AAA
1	79015445	Animal_QTLdb	Milk	79015802	79015806	118882	Milk_unglycosylated_kappa-casein_percentage		1_79015446_-/AAA
1	81039495	Animal_QTLdb	Milk	81039401	81039405	118753	Milk_unglycosylated_kappa-casein_percentage	1_81039495_C/T
1	81066068	Animal_QTLdb	Reproduction	81066603	81066607	173372	Pregnancy_rate	1_81066068_G/A
1	81066231	Animal_QTLdb	Reproduction	81066603	81066607	173372	Pregnancy_rate	1_81066231_G/C
1	81066246	Animal_QTLdb	Reproduction	81066603	81066607	173372	Pregnancy_rate	1_81066246_T/G
1	81067026	Animal_QTLdb	Reproduction	81066603	81066607	173372	Pregnancy_rate	1_81067026_A/G
1	81067036	Animal_QTLdb	Reproduction	81066603	81066607	173372	Pregnancy_rate	1_81067036_C/T
1	81067148	Animal_QTLdb	Reproduction	81066603	81066607	173372	Pregnancy_rate	1_81067148_G/C
1	81167828	Animal_QTLdb	Milk	81168825	81168829	112207	Milk_kappa-casein_percentage	1_81167828_G/T
1	81167828	Animal_QTLdb	Milk	81168825	81168829	117901	Milk_unglycosylated_kappa-casein_percentage	1_81167828_G/T
1	81558591	Animal_QTLdb	Reproduction	81558279	81558283	173375	Pregnancy_rate	1_81558591_C/T
1	81558591	Animal_QTLdb	Reproduction	81558279	81558283	176324	Conception_rate	1_81558591_C/T
1	81720394	Animal_QTLdb	Milk	81719736	81719740	168615	Milk_kappa-casein_percentage	1_81720394_A/G
1	81720416	Animal_QTLdb	Milk	81719736	81719740	168615	Milk_kappa-casein_percentage	1_81720416_G/A
1	81809227	Animal_QTLdb	Milk	81810027	81810031	118816	Milk_unglycosylated_kappa-casein_percentage			1_81809228_A/-
1	81810886	Animal_QTLdb	Milk	81810027	81810031	118816	Milk_unglycosylated_kappa-casein_percentage		1_81810887_-/A
1	81811838	Animal_QTLdb	Milk	81811909	81811913	118817	Milk_unglycosylated_kappa-casein_percentage		1_81811839_-/A
1	81834630	Animal_QTLdb	Milk	81833998	81834002	118820	Milk_unglycosylated_kappa-casein_percentage		1_81834631_-/TG
1	81834904	Animal_QTLdb	Milk	81833998	81834002	118820	Milk_unglycosylated_kappa-casein_percentage	1_81834904_T/C
1	81866752	Animal_QTLdb	Milk	81867618	81867622	118773	Milk_unglycosylated_kappa-casein_percentage	1_81866752_C/T
1	81867123	Animal_QTLdb	Milk	81867618	81867622	118773	Milk_unglycosylated_kappa-casein_percentage		1_81867124_-/G
1	81868141	Animal_QTLdb	Milk	81867618	81867622	118773	Milk_unglycosylated_kappa-casein_percentage			1_81868142_TG/-
1	82135200	Animal_QTLdb	Reproduction	82135844	82135848	29868	Age_at_puberty		1_82135201_-/A
1	82136636	Animal_QTLdb	Reproduction	82135844	82135848	29868	Age_at_puberty			1_82136637_T/-
1	83966108	Animal_QTLdb	Production	83966653	83966657	21038	Residual_feed_intake	1_83966108_T/C
1	83966108	Animal_QTLdb	Production	83966653	83966657	167202	Residual_feed_intake	1_83966108_T/C
1	87425474	Animal_QTLdb	Health	87425252	87425256	159998	Bovine_respiratory_disease_susceptibility	1_87425474_A/G
1	87425816	Animal_QTLdb	Health	87425252	87425256	159998	Bovine_respiratory_disease_susceptibility	1_87425816_A/G
1	87425821	Animal_QTLdb	Health	87425252	87425256	159998	Bovine_respiratory_disease_susceptibility	1_87425821_A/C
1	87425836	Animal_QTLdb	Health	87425252	87425256	159998	Bovine_respiratory_disease_susceptibility	1_87425836_A/G
1	87426131	Animal_QTLdb	Health	87425252	87425256	159998	Bovine_respiratory_disease_susceptibility	1_87426131_G/A
1	87439892	Animal_QTLdb	Health	87439525	87439529	159999	Bovine_respiratory_disease_susceptibility	1_87439892_G/A
1	88009002	Animal_QTLdb	Milk	88008813	88008817	119218	Milk_unglycosylated_kappa-casein_percentage	1_88009002_A/G
1	88063117	Animal_QTLdb	Milk	88063959	88063963	118840	Milk_unglycosylated_kappa-casein_percentage	1_88063117_A/G
1	88063477	Animal_QTLdb	Milk	88063959	88063963	118840	Milk_unglycosylated_kappa-casein_percentage	1_88063477_A/G
1	88063961	Animal_QTLdb	Milk	88063959	88063963	118840	Milk_unglycosylated_kappa-casein_percentage	1_88063961_C/T
1	89343546	Animal_QTLdb	Reproduction	89343466	89343470	29904	Age_at_puberty	1_89343546_C/T
1	89343595	Animal_QTLdb	Reproduction	89343466	89343470	29904	Age_at_puberty	1_89343595_G/C
1	89344189	Animal_QTLdb	Reproduction	89343466	89343470	29904	Age_at_puberty	1_89344189_A/G
1	89372830	Animal_QTLdb	Reproduction	89373357	89373361	281433	Age_at_first_calving	1_89372830_A/T
1	89372832	Animal_QTLdb	Reproduction	89373357	89373361	281433	Age_at_first_calving	1_89372832_T/C
1	89372839	Animal_QTLdb	Reproduction	89373357	89373361	281433	Age_at_first_calving	1_89372839_T/C
1	89372890	Animal_QTLdb	Reproduction	89373357	89373361	281433	Age_at_first_calving	1_89372890_A/G
1	89372896	Animal_QTLdb	Reproduction	89373357	89373361	281433	Age_at_first_calving	1_89372896_A/C
1	89372913	Animal_QTLdb	Reproduction	89373357	89373361	281433	Age_at_first_calving	1_89372913_C/T
1	89372995	Animal_QTLdb	Reproduction	89373357	89373361	281433	Age_at_first_calving	1_89372995_C/T
1	89372999	Animal_QTLdb	Reproduction	89373357	89373361	281433	Age_at_first_calving	1_89372999_G/A
1	89373586	Animal_QTLdb	Reproduction	89373357	89373361	281433	Age_at_first_calving	1_89373586_T/C
1	89373720	Animal_QTLdb	Reproduction	89373357	89373361	281433	Age_at_first_calving	1_89373720_G/A
1	89373749	Animal_QTLdb	Reproduction	89373357	89373361	281433	Age_at_first_calving			1_89373750_AAA/-
1	89373749	Animal_QTLdb	Reproduction	89373357	89373361	281433	Age_at_first_calving			1_89373750_AAA/-
1	89373882	Animal_QTLdb	Reproduction	89373357	89373361	281433	Age_at_first_calving	1_89373882_G/A
1	89373943	Animal_QTLdb	Reproduction	89373357	89373361	281433	Age_at_first_calving	1_89373943_C/T
1	89374074	Animal_QTLdb	Reproduction	89373357	89373361	281433	Age_at_first_calving	1_89374074_T/C
1	89374165	Animal_QTLdb	Reproduction	89373357	89373361	281433	Age_at_first_calving		1_89374166_-/C
1	89374197	Animal_QTLdb	Reproduction	89373357	89373361	281433	Age_at_first_calving	1_89374197_C/A
1	89374259	Animal_QTLdb	Reproduction	89373357	89373361	281433	Age_at_first_calving	1_89374259_C/A
1	89489703	Animal_QTLdb	Exterior	89489984	89489988	154091	Stature	1_89489703_C/T
1	89719317	Animal_QTLdb	Production	89719315	89719319	38584	Body_depth	1_89719317_G/T
1	89719661	Animal_QTLdb	Production	89719315	89719319	38584	Body_depth		1_89719662_-/AAAA
1	89719661	Animal_QTLdb	Production	89719315	89719319	38584	Body_depth		1_89719662_-/AAAA
1	89719661	Animal_QTLdb	Production	89719315	89719319	38584	Body_depth		1_89719662_-/AAAA
1	89719317	Animal_QTLdb	Reproduction	89719315	89719319	38585	Calving_ease	1_89719317_G/T
1	89719661	Animal_QTLdb	Reproduction	89719315	89719319	38585	Calving_ease		1_89719662_-/AAAA
1	89719661	Animal_QTLdb	Reproduction	89719315	89719319	38585	Calving_ease		1_89719662_-/AAAA
1	89719661	Animal_QTLdb	Reproduction	89719315	89719319	38585	Calving_ease		1_89719662_-/AAAA
1	89719317	Animal_QTLdb	Exterior	89719315	89719319	38586	Foot_angle	1_89719317_G/T
1	89719661	Animal_QTLdb	Exterior	89719315	89719319	38586	Foot_angle		1_89719662_-/AAAA
1	89719661	Animal_QTLdb	Exterior	89719315	89719319	38586	Foot_angle		1_89719662_-/AAAA
1	89719661	Animal_QTLdb	Exterior	89719315	89719319	38586	Foot_angle		1_89719662_-/AAAA
1	89719317	Animal_QTLdb	Exterior	89719315	89719319	38587	Feet_and_leg_conformation	1_89719317_G/T
1	89719661	Animal_QTLdb	Exterior	89719315	89719319	38587	Feet_and_leg_conformation		1_89719662_-/AAAA
1	89719661	Animal_QTLdb	Exterior	89719315	89719319	38587	Feet_and_leg_conformation		1_89719662_-/AAAA
1	89719661	Animal_QTLdb	Exterior	89719315	89719319	38587	Feet_and_leg_conformation		1_89719662_-/AAAA
1	89719317	Animal_QTLdb	Production	89719315	89719319	38588	PTA_type	1_89719317_G/T
1	89719661	Animal_QTLdb	Production	89719315	89719319	38588	PTA_type		1_89719662_-/AAAA
1	89719661	Animal_QTLdb	Production	89719315	89719319	38588	PTA_type		1_89719662_-/AAAA
1	89719661	Animal_QTLdb	Production	89719315	89719319	38588	PTA_type		1_89719662_-/AAAA
1	89719317	Animal_QTLdb	Exterior	89719315	89719319	38589	Udder_attachment	1_89719317_G/T
1	89719661	Animal_QTLdb	Exterior	89719315	89719319	38589	Udder_attachment		1_89719662_-/AAAA
1	89719661	Animal_QTLdb	Exterior	89719315	89719319	38589	Udder_attachment		1_89719662_-/AAAA
1	89719661	Animal_QTLdb	Exterior	89719315	89719319	38589	Udder_attachment		1_89719662_-/AAAA
1	89719317	Animal_QTLdb	Milk	89719315	89719319	38590	Milk_fat_yield	1_89719317_G/T
1	89719661	Animal_QTLdb	Milk	89719315	89719319	38590	Milk_fat_yield		1_89719662_-/AAAA
1	89719661	Animal_QTLdb	Milk	89719315	89719319	38590	Milk_fat_yield		1_89719662_-/AAAA
1	89719661	Animal_QTLdb	Milk	89719315	89719319	38590	Milk_fat_yield		1_89719662_-/AAAA
1	89719317	Animal_QTLdb	Milk	89719315	89719319	38591	Milk_yield	1_89719317_G/T
1	89719661	Animal_QTLdb	Milk	89719315	89719319	38591	Milk_yield		1_89719662_-/AAAA
1	89719661	Animal_QTLdb	Milk	89719315	89719319	38591	Milk_yield		1_89719662_-/AAAA
1	89719661	Animal_QTLdb	Milk	89719315	89719319	38591	Milk_yield		1_89719662_-/AAAA
1	89719317	Animal_QTLdb	Production	89719315	89719319	38592	Net_merit	1_89719317_G/T
1	89719661	Animal_QTLdb	Production	89719315	89719319	38592	Net_merit		1_89719662_-/AAAA
1	89719661	Animal_QTLdb	Production	89719315	89719319	38592	Net_merit		1_89719662_-/AAAA
1	89719661	Animal_QTLdb	Production	89719315	89719319	38592	Net_merit		1_89719662_-/AAAA
1	89719317	Animal_QTLdb	Milk	89719315	89719319	38593	Milk_protein_yield	1_89719317_G/T
1	89719661	Animal_QTLdb	Milk	89719315	89719319	38593	Milk_protein_yield		1_89719662_-/AAAA
1	89719661	Animal_QTLdb	Milk	89719315	89719319	38593	Milk_protein_yield		1_89719662_-/AAAA
1	89719661	Animal_QTLdb	Milk	89719315	89719319	38593	Milk_protein_yield		1_89719662_-/AAAA
1	89719317	Animal_QTLdb	Exterior	89719315	89719319	38594	Rear_leg_placement_-_rear_view	1_89719317_G/T
1	89719661	Animal_QTLdb	Exterior	89719315	89719319	38594	Rear_leg_placement_-_rear_view		1_89719662_-/AAAA
1	89719661	Animal_QTLdb	Exterior	89719315	89719319	38594	Rear_leg_placement_-_rear_view		1_89719662_-/AAAA
1	89719661	Animal_QTLdb	Exterior	89719315	89719319	38594	Rear_leg_placement_-_rear_view		1_89719662_-/AAAA
1	89719317	Animal_QTLdb	Exterior	89719315	89719319	38595	Rear_leg_placement_-_side_view	1_89719317_G/T
1	89719661	Animal_QTLdb	Exterior	89719315	89719319	38595	Rear_leg_placement_-_side_view		1_89719662_-/AAAA
1	89719661	Animal_QTLdb	Exterior	89719315	89719319	38595	Rear_leg_placement_-_side_view		1_89719662_-/AAAA
1	89719661	Animal_QTLdb	Exterior	89719315	89719319	38595	Rear_leg_placement_-_side_view		1_89719662_-/AAAA
1	89719317	Animal_QTLdb	Production	89719315	89719319	38596	Rump_width	1_89719317_G/T
1	89719661	Animal_QTLdb	Production	89719315	89719319	38596	Rump_width		1_89719662_-/AAAA
1	89719661	Animal_QTLdb	Production	89719315	89719319	38596	Rump_width		1_89719662_-/AAAA
1	89719661	Animal_QTLdb	Production	89719315	89719319	38596	Rump_width		1_89719662_-/AAAA
1	89719317	Animal_QTLdb	Exterior	89719315	89719319	38597	Stature	1_89719317_G/T
1	89719661	Animal_QTLdb	Exterior	89719315	89719319	38597	Stature		1_89719662_-/AAAA
1	89719661	Animal_QTLdb	Exterior	89719315	89719319	38597	Stature		1_89719662_-/AAAA
1	89719661	Animal_QTLdb	Exterior	89719315	89719319	38597	Stature		1_89719662_-/AAAA
1	89719317	Animal_QTLdb	Exterior	89719315	89719319	38598	Strength	1_89719317_G/T
1	89719661	Animal_QTLdb	Exterior	89719315	89719319	38598	Strength		1_89719662_-/AAAA
1	89719661	Animal_QTLdb	Exterior	89719315	89719319	38598	Strength		1_89719662_-/AAAA
1	89719661	Animal_QTLdb	Exterior	89719315	89719319	38598	Strength		1_89719662_-/AAAA
1	89719317	Animal_QTLdb	Exterior	89719315	89719319	38599	Udder_depth	1_89719317_G/T
1	89719661	Animal_QTLdb	Exterior	89719315	89719319	38599	Udder_depth		1_89719662_-/AAAA
1	89719661	Animal_QTLdb	Exterior	89719315	89719319	38599	Udder_depth		1_89719662_-/AAAA
1	89719661	Animal_QTLdb	Exterior	89719315	89719319	38599	Udder_depth		1_89719662_-/AAAA
1	89742321	Animal_QTLdb	Health	89742319	89742323	96062	Liver_abscess	1_89742321_T/G
1	89742338	Animal_QTLdb	Health	89742319	89742323	96062	Liver_abscess	1_89742338_A/G
1	89743283	Animal_QTLdb	Health	89742319	89742323	96062	Liver_abscess	1_89743283_A/G
1	89758215	Animal_QTLdb	Production	89758998	89759002	287165	Body_height	1_89758215_A/G
1	89758681	Animal_QTLdb	Production	89758998	89759002	287165	Body_height	1_89758681_T/C
1	89758768	Animal_QTLdb	Production	89758998	89759002	287165	Body_height			1_89758769_A/-
1	89758798	Animal_QTLdb	Production	89758998	89759002	287165	Body_height	1_89758798_T/C
1	89759732	Animal_QTLdb	Production	89758998	89759002	287165	Body_height	1_89759732_A/C
1	94318796	Animal_QTLdb	Reproduction	94319527	94319531	312882	Male_fertility	1_94318796_G/T
1	94318861	Animal_QTLdb	Reproduction	94319527	94319531	312882	Male_fertility	1_94318861_G/T
1	94318868	Animal_QTLdb	Reproduction	94319527	94319531	312882	Male_fertility	1_94318868_C/T
1	95404044	Animal_QTLdb	Reproduction	95403195	95403199	38633	Calving_ease	1_95404044_T/C
1	95404044	Animal_QTLdb	Exterior	95403195	95403199	38634	Dairy_form	1_95404044_T/C
1	95404044	Animal_QTLdb	Reproduction	95403195	95403199	38635	Pregnancy_rate	1_95404044_T/C
1	95404044	Animal_QTLdb	Production	95403195	95403199	38636	Net_merit	1_95404044_T/C
1	95404044	Animal_QTLdb	Production	95403195	95403199	38637	Length_of_productive_life	1_95404044_T/C
1	95404044	Animal_QTLdb	Milk	95403195	95403199	38638	Milk_protein_percentage	1_95404044_T/C
1	95404044	Animal_QTLdb	Milk	95403195	95403199	38639	Milk_protein_yield	1_95404044_T/C
1	95404044	Animal_QTLdb	Exterior	95403195	95403199	38640	Rear_leg_placement_-_side_view	1_95404044_T/C
1	95404044	Animal_QTLdb	Reproduction	95403195	95403199	38641	Calving_ease	1_95404044_T/C
1	95404044	Animal_QTLdb	Health	95403195	95403199	38642	Somatic_cell_score	1_95404044_T/C
1	95404044	Animal_QTLdb	Reproduction	95403195	95403199	38643	Stillbirth	1_95404044_T/C
1	95404044	Animal_QTLdb	Exterior	95403195	95403199	38644	Teat_length	1_95404044_T/C
1	95404044	Animal_QTLdb	Exterior	95403195	95403199	38645	Udder_cleft	1_95404044_T/C
1	96556970	Animal_QTLdb	Exterior	96557784	96557788	125960	Stature	1_96556970_T/C
1	96556980	Animal_QTLdb	Exterior	96557784	96557788	125960	Stature	1_96556980_T/C
1	99351274	Animal_QTLdb	Meat_and_Carcass	99352012	99352016	231406	Marbling_score	1_99351274_G/A
1	99351278	Animal_QTLdb	Meat_and_Carcass	99352012	99352016	231406	Marbling_score	1_99351278_C/T
1	106471191	Animal_QTLdb	Meat_and_Carcass	106471014	106471018	224902	Shear_force	1_106471191_A/G
1	106471191	Animal_QTLdb	Meat_and_Carcass	106471014	106471018	231379	Marbling_score	1_106471191_A/G
1	106471191	Animal_QTLdb	Meat_and_Carcass	106471026	106471030	224900	Shear_force	1_106471191_A/G
1	106471191	Animal_QTLdb	Meat_and_Carcass	106471026	106471030	231378	Marbling_score	1_106471191_A/G
1	106471191	Animal_QTLdb	Meat_and_Carcass	106471070	106471074	224882	Shear_force	1_106471191_A/G
1	106550968	Animal_QTLdb	Production	106551358	106551362	223443	Methane_production			1_106550969_T/-
1	108718319	Animal_QTLdb	Production	108718888	108718892	66731	Body_weight	1_108718319_G/A
1	108718890	Animal_QTLdb	Production	108718888	108718892	66731	Body_weight	1_108718890_T/C
1	108718890	Animal_QTLdb	Meat_and_Carcass	108719328	108719332	20274	Subcutaneous_fat_thickness	1_108718890_T/C
1	108718890	Animal_QTLdb	Meat_and_Carcass	108719328	108719332	20353	Carcass_weight	1_108718890_T/C
1	108718890	Animal_QTLdb	Production	108719328	108719332	20430	Longissimus_muscle_area_growth	1_108718890_T/C
1	108723313	Animal_QTLdb	Meat_and_Carcass	108724226	108724230	56166	Subcutaneous_fat_thickness	1_108723313_C/A
1	108723321	Animal_QTLdb	Meat_and_Carcass	108724226	108724230	56166	Subcutaneous_fat_thickness	1_108723321_G/A
1	108723323	Animal_QTLdb	Meat_and_Carcass	108724226	108724230	56166	Subcutaneous_fat_thickness	1_108723323_A/C
1	108725086	Animal_QTLdb	Meat_and_Carcass	108724226	108724230	56166	Subcutaneous_fat_thickness	1_108725086_G/A
1	109036409	Animal_QTLdb	Reproduction	109036868	109295720	223139	Antral_follicle_number	1_109036409_G/A
1	109092717	Animal_QTLdb	Reproduction	109036868	109295720	223139	Antral_follicle_number	1_109092717_C/G
1	109167186	Animal_QTLdb	Reproduction	109036868	109295720	223139	Antral_follicle_number	1_109167186_T/C
1	109223512	Animal_QTLdb	Reproduction	109036868	109295720	223139	Antral_follicle_number	1_109223512_A/G
1	109224509	Animal_QTLdb	Reproduction	109036868	109295720	223139	Antral_follicle_number	1_109224509_T/C
1	109228795	Animal_QTLdb	Reproduction	109036868	109295720	223139	Antral_follicle_number			1_109228796_A/-
1	109232506	Animal_QTLdb	Reproduction	109036868	109295720	223139	Antral_follicle_number		1_109232507_-/A
1	109242374	Animal_QTLdb	Reproduction	109036868	109295720	223139	Antral_follicle_number		1_109242375_-/A
1	109251181	Animal_QTLdb	Reproduction	109036868	109295720	223139	Antral_follicle_number	1_109251181_T/C
1	109251467	Animal_QTLdb	Reproduction	109036868	109295720	223139	Antral_follicle_number			1_109251468_AAAAAAA/-
1	109251768	Animal_QTLdb	Reproduction	109036868	109295720	223139	Antral_follicle_number	1_109251768_T/C
1	109272595	Animal_QTLdb	Reproduction	109036868	109295720	223139	Antral_follicle_number		1_109272596_-/A
1	109279625	Animal_QTLdb	Reproduction	109036868	109295720	223139	Antral_follicle_number			1_109279626_A/-
1	109092717	Animal_QTLdb	Health	109052581	109300000	223130	Anti-Mllerian_hormone_level	1_109092717_C/G
1	109167186	Animal_QTLdb	Health	109052581	109300000	223130	Anti-Mllerian_hormone_level	1_109167186_T/C
1	109223512	Animal_QTLdb	Health	109052581	109300000	223130	Anti-Mllerian_hormone_level	1_109223512_A/G
1	109224509	Animal_QTLdb	Health	109052581	109300000	223130	Anti-Mllerian_hormone_level	1_109224509_T/C
1	109228795	Animal_QTLdb	Health	109052581	109300000	223130	Anti-Mllerian_hormone_level			1_109228796_A/-
1	109232506	Animal_QTLdb	Health	109052581	109300000	223130	Anti-Mllerian_hormone_level		1_109232507_-/A
1	109242374	Animal_QTLdb	Health	109052581	109300000	223130	Anti-Mllerian_hormone_level		1_109242375_-/A
1	109251181	Animal_QTLdb	Health	109052581	109300000	223130	Anti-Mllerian_hormone_level	1_109251181_T/C
1	109251467	Animal_QTLdb	Health	109052581	109300000	223130	Anti-Mllerian_hormone_level			1_109251468_AAAAAAA/-
1	109251768	Animal_QTLdb	Health	109052581	109300000	223130	Anti-Mllerian_hormone_level	1_109251768_T/C
1	109272595	Animal_QTLdb	Health	109052581	109300000	223130	Anti-Mllerian_hormone_level		1_109272596_-/A
1	109279625	Animal_QTLdb	Health	109052581	109300000	223130	Anti-Mllerian_hormone_level			1_109279626_A/-
1	109232506	Animal_QTLdb	Meat_and_Carcass	109233147	109233151	36364	Shear_force		1_109232507_-/A
1	111855245	Animal_QTLdb	Meat_and_Carcass	111855537	111855541	227897	Tenderness_score	1_111855245_G/A
1	111855245	Animal_QTLdb	Meat_and_Carcass	111855537	111855541	233204	Connective_tissue_amount	1_111855245_G/A
1	113329674	Animal_QTLdb	Exterior	113330319	113330323	38696	Dairy_form	1_113329674_T/G
1	113329674	Animal_QTLdb	Exterior	113330319	113330323	38697	Foot_angle	1_113329674_T/G
1	113329674	Animal_QTLdb	Exterior	113330319	113330323	38698	Feet_and_leg_conformation	1_113329674_T/G
1	113329674	Animal_QTLdb	Production	113330319	113330323	38699	PTA_type	1_113329674_T/G
1	113329674	Animal_QTLdb	Exterior	113330319	113330323	38700	Teat_placement	1_113329674_T/G
1	113329674	Animal_QTLdb	Exterior	113330319	113330323	38701	Udder_attachment	1_113329674_T/G
1	113329674	Animal_QTLdb	Exterior	113330319	113330323	38702	Rear_leg_placement_-_rear_view	1_113329674_T/G
1	113329674	Animal_QTLdb	Exterior	113330319	113330323	38703	Teat_placement	1_113329674_T/G
1	113329674	Animal_QTLdb	Production	113330319	113330323	38704	Rump_width	1_113329674_T/G
1	113329674	Animal_QTLdb	Exterior	113330319	113330323	38705	Stature	1_113329674_T/G
1	113329674	Animal_QTLdb	Exterior	113330319	113330323	38706	Udder_cleft	1_113329674_T/G
1	115362119	Animal_QTLdb	Meat_and_Carcass	115303718	115524968	223778	Subcutaneous_fat_thickness	1_115362119_T/C
1	115405812	Animal_QTLdb	Meat_and_Carcass	115303718	115524968	223778	Subcutaneous_fat_thickness		1_115405813_-/TAG
1	115413140	Animal_QTLdb	Meat_and_Carcass	115303718	115524968	223778	Subcutaneous_fat_thickness	1_115413140_C/A
1	115448514	Animal_QTLdb	Meat_and_Carcass	115303718	115524968	223778	Subcutaneous_fat_thickness			1_115448515_A/-
1	115456690	Animal_QTLdb	Meat_and_Carcass	115303718	115524968	223778	Subcutaneous_fat_thickness		1_115456691_-/A
1	115458259	Animal_QTLdb	Meat_and_Carcass	115303718	115524968	223778	Subcutaneous_fat_thickness	1_115458259_A/G
1	115460185	Animal_QTLdb	Meat_and_Carcass	115303718	115524968	223778	Subcutaneous_fat_thickness	1_115460185_A/C
[truncated: 62,506 more rows]

## Sheet: Supplementary Table S10
Table S10. Annotate QTLs within the 2 Kb interval (1 Kb upstream and 1 Kb downstream) from the candidate markers for Streptococcus agalactiae-positive (Sa+) group
[truncated: 57,080 more rows]

[truncated: 3 more sheets: Supplementary Table S11, Supplementary Table S12, Supplementary Table S13]
